# Supplementary material for: Analysis of immunogenic cell death in ascending thoracic aortic aneurysms based on single-cell sequencing data
Source: Front Immunol. 2023 May 3;14:1087978. doi: 10.3389/fimmu.2023.1087978 (PMC10191229; doi:10.3389/fimmu.2023.1087978)
Supplement: Supplementary file 11 [file DataSheet_1.csv]

	p_val	avg_log2FC	pct.1	pct.2	p_val_adj	cluster	gene
GZMK	0	2.10679318718158	0.942	0.278	0	0	GZMK
CD8A	0	2.04994124344819	0.788	0.116	0	0	CD8A
IFNG	0	1.90484279270421	0.519	0.169	0	0	IFNG
CRTAM	0	1.87117655206694	0.435	0.067	0	0	CRTAM
CD8B	0	1.69856839709836	0.605	0.081	0	0	CD8B
CCL5	0	1.69614006622213	0.981	0.42	0	0	CCL5
TUBA4A	0	1.68032417174019	0.794	0.361	0	0	TUBA4A
CST7	0	1.66191630475726	0.899	0.348	0	0	CST7
CCL4	0	1.63058991883133	0.942	0.603	0	0	CCL4
CXCR4	0	1.53047023643426	0.994	0.654	0	0	CXCR4
GZMH	0	1.5211652664521	0.624	0.152	0	0	GZMH
NKG7	0	1.50726475211613	0.73	0.206	0	0	NKG7
DUSP2	0	1.49383480609152	0.97	0.6	0	0	DUSP2
TNFSF9	0	1.46235956315059	0.37	0.107	0	0	TNFSF9
RUNX3	0	1.37525049115944	0.705	0.266	0	0	RUNX3
DUSP4	0	1.36845863011598	0.717	0.302	0	0	DUSP4
TRBC2	0	1.35638725219427	0.779	0.302	0	0	TRBC2
FYN	0	1.24623219641009	0.673	0.287	0	0	FYN
YPEL5	0	1.21804036060463	0.854	0.609	0	0	YPEL5
SH2D1A	0	1.21575852867436	0.535	0.157	0	0	SH2D1A
CD69	0	1.14882961978378	0.909	0.491	0	0	CD69
PPP2R5C	0	1.14039757171061	0.766	0.495	0	0	PPP2R5C
PTPRC	0	1.09246394427177	0.895	0.625	0	0	PTPRC
CD3D	0	1.09185472554826	0.85	0.338	0	0	CD3D
SRSF7	0	1.09101767148652	0.885	0.756	0	0	SRSF7
GZMA	0	1.06986739224637	0.888	0.36	0	0	GZMA
CD3E	0	1.05726350765787	0.804	0.323	0	0	CD3E
TRAC	0	1.00889597929578	0.758	0.315	0	0	TRAC
CD3G	0	0.999806837539356	0.639	0.235	0	0	CD3G
BCL11B	0	0.977495574763579	0.439	0.132	0	0	BCL11B
CTSW	0	0.895610003024699	0.647	0.247	0	0	CTSW
CD27	0	0.893104777584209	0.342	0.088	0	0	CD27
IL32	0	0.883806280065409	0.929	0.431	0	0	IL32
RPS29	0	0.812773134911707	0.997	0.98	0	0	RPS29
HLA-A	0	0.791146537965476	0.996	0.941	0	0	HLA-A
RPS27	0	0.773978197334222	0.998	0.989	0	0	RPS27
HLA-B	0	0.756557360020421	0.999	0.923	0	0	HLA-B
RPS15A	0	0.746307808185213	0.995	0.98	0	0	RPS15A
DTHD1	0	0.740462353697534	0.212	0.028	0	0	DTHD1
EIF1	0	0.665211821778855	0.992	0.974	0	0	EIF1
RPS3	0	0.615964488223849	0.994	0.976	0	0	RPS3
CD48	9.1120933119432e-303	0.967641264283592	0.747	0.376	2.12594249060947e-298	0	CD48
CD2	8.74351751541837e-298	0.869272345681237	0.757	0.336	2.03995007152226e-293	0	CD2
TIGIT	1.15755874023428e-297	0.844864953917914	0.312	0.077	2.70070029684059e-293	0	TIGIT
CEMIP2	2.65129336481308e-289	1.33624813397737	0.623	0.313	6.18573254944539e-285	0	CEMIP2
HLA-C	4.93609773699097e-289	0.665147619766736	0.994	0.942	1.15164096301736e-284	0	HLA-C
RHOH	4.3465932461192e-288	1.10741514644263	0.659	0.312	1.01410367025207e-283	0	RHOH
TRGC2	7.01586480765795e-287	0.870514526026972	0.305	0.076	1.63687141827468e-282	0	TRGC2
RPL23A	9.29835619795569e-278	0.547497173793715	0.995	0.979	2.16939948454504e-273	0	RPL23A
ENC1	7.42590530833136e-276	0.84611981309209	0.25	0.057	1.73253796748679e-271	0	ENC1
B2M	3.42695863783894e-274	0.568548334194952	1	0.992	7.99543719794203e-270	0	B2M
BTG1	3.3477817059153e-264	0.755975305647866	0.995	0.856	7.81070949807098e-260	0	BTG1
NR4A2	5.80898349215363e-263	0.9561590565002	0.917	0.669	1.35529393855436e-258	0	NR4A2
RPL41	2.41073410021767e-259	0.498272355542421	0.999	0.992	5.62448372921785e-255	0	RPL41
RPL27A	3.19437024124498e-257	0.588594154672565	0.991	0.976	7.45278520984866e-253	0	RPL27A
RPS12	3.81292038368449e-257	0.492260163612549	0.994	0.984	8.89592454717428e-253	0	RPS12
TENT5C	7.75734411894988e-252	0.956258800289828	0.603	0.283	1.8098659563922e-247	0	TENT5C
CD96	1.16671240325447e-247	0.87088409324844	0.56	0.237	2.722056708033e-243	0	CD96
SRSF2	2.56441096403866e-247	0.960092979961765	0.837	0.706	5.9830272201986e-243	0	SRSF2
RNF19A	3.34630723383205e-246	1.30554287885401	0.632	0.373	7.80726940725355e-242	0	RNF19A
LEPROTL1	1.08950331233039e-239	0.9777517110376	0.751	0.482	2.54192017799804e-235	0	LEPROTL1
RPS2	2.36016398593438e-239	0.499257447214723	0.994	0.976	5.50649859558351e-235	0	RPS2
STK17A	6.2812492971788e-233	0.913014122289228	0.724	0.44	1.46547827352479e-228	0	STK17A
CYTIP	7.75782616071937e-229	0.869640642244288	0.759	0.45	1.80997842155744e-224	0	CYTIP
RPL39	1.72216027924513e-228	0.479706179321904	0.993	0.979	4.01797214750682e-224	0	RPL39
SYTL3	2.90607426594398e-226	0.902323757049229	0.53	0.238	6.78016186987391e-222	0	SYTL3
SLC38A1	1.85575305061874e-223	0.911039544094597	0.521	0.238	4.32965744239858e-219	0	SLC38A1
SLA	1.06640788676138e-222	1.23876377133881	0.58	0.319	2.48803624060297e-218	0	SLA
ISG20	1.69622825261332e-220	0.915077230934659	0.643	0.35	3.95747013617213e-216	0	ISG20
JMJD6	3.42044830638618e-219	1.09890828823631	0.561	0.308	7.98024794362961e-215	0	JMJD6
RPL13	4.57872763798788e-219	0.422816322883047	0.997	0.989	1.06826294521895e-214	0	RPL13
EOMES	2.96047841282368e-218	0.596474897921616	0.184	0.037	6.90709218495894e-214	0	EOMES
RPS7	1.541595059225e-217	0.478153459835156	0.992	0.965	3.59669543267784e-213	0	RPS7
RPS25	8.6432668968799e-216	0.468151487400614	0.99	0.974	2.01656059971105e-211	0	RPS25
RPLP2	1.90585471712737e-215	0.536665810498003	0.996	0.981	4.44654964052987e-211	0	RPLP2
LCK	2.69823686471624e-215	0.775342393220882	0.525	0.225	6.29525642906947e-211	0	LCK
GZMM	5.36351431145079e-215	0.852608470726797	0.449	0.178	1.25136152400458e-210	0	GZMM
APOBEC3G	1.64967798078117e-214	1.08101831051168	0.508	0.241	3.84886369696054e-210	0	APOBEC3G
TC2N	1.80359499212319e-211	0.86809738466786	0.527	0.246	4.20796747612261e-207	0	TC2N
ACAP1	8.30929518825963e-211	0.770646310286985	0.622	0.312	1.93864166037285e-206	0	ACAP1
CDC42SE2	2.64056776520515e-209	0.844153281580172	0.714	0.47	6.16070865300013e-205	0	CDC42SE2
LAG3	7.06275074091086e-206	0.71197074045717	0.268	0.077	1.64781037536191e-201	0	LAG3
ICOS	2.0067663337038e-205	0.961355249652913	0.441	0.176	4.68198653316434e-201	0	ICOS
REL	9.25985578877892e-204	0.892016059744947	0.814	0.584	2.16041695408001e-199	0	REL
CLEC2B	5.68491651395055e-203	0.987029740626452	0.725	0.492	1.3263478718698e-198	0	CLEC2B
THEMIS	5.76529623182746e-202	0.685756873685121	0.285	0.085	1.34510126384767e-197	0	THEMIS
CNOT6L	6.58404585496621e-201	1.02133944125639	0.624	0.379	1.53612373842217e-196	0	CNOT6L
MALAT1	1.35718097063428e-200	0.430662375204518	1	0.972	3.16643892258685e-196	0	MALAT1
CD52	8.47687637391594e-200	0.438605970858743	0.836	0.418	1.97774002679833e-195	0	CD52
CCL4L2	1.38870722213959e-198	1.61303035888546	0.693	0.413	3.23999281997388e-194	0	CCL4L2
CREM	3.50007702383109e-195	1.05778372622727	0.808	0.624	8.16602970430031e-191	0	CREM
HLA-E	1.04884329756856e-192	0.596117461086869	0.956	0.878	2.44705629755721e-188	0	HLA-E
ARHGDIB	6.67077976520806e-186	0.677597620041844	0.891	0.717	1.55635962702069e-181	0	ARHGDIB
RPS14	9.75865624630735e-183	0.388172605051695	0.995	0.981	2.27679208882597e-178	0	RPS14
TNIP3	2.1138993567271e-177	0.496312590162302	0.144	0.029	4.93193858917999e-173	0	TNIP3
SAMD3	1.01442737332135e-176	0.680961748791884	0.341	0.124	2.36676050469605e-172	0	SAMD3
SUB1	1.1623688477632e-176	0.678824411584366	0.861	0.793	2.71192275871632e-172	0	SUB1
TNFRSF9	2.05702739867121e-176	0.740275071885597	0.17	0.039	4.79925062383979e-172	0	TNFRSF9
PIK3R1	3.56012824227361e-176	1.21591381780012	0.662	0.489	8.30613520204857e-172	0	PIK3R1
SARAF	9.64204111259515e-176	0.663873474577346	0.89	0.841	2.24958461197958e-171	0	SARAF
RPS18	1.34994398271414e-174	0.391642650909502	0.997	0.986	3.14955430607037e-170	0	RPS18
CORO1A	3.230500925316e-171	0.749250333950064	0.755	0.513	7.53708170885475e-167	0	CORO1A
FAM177A1	1.47552271161789e-170	0.912546424042406	0.724	0.561	3.44254203847571e-166	0	FAM177A1
PYHIN1	3.88783178105975e-165	0.653115122785709	0.268	0.087	9.0707003283905e-161	0	PYHIN1
RPL30	9.88601376897767e-165	0.394009746426386	0.992	0.982	2.30650587244018e-160	0	RPL30
TRAT1	3.2970942974498e-164	0.762522778880381	0.358	0.139	7.69245070538012e-160	0	TRAT1
SKAP1	1.07104507984678e-163	0.670992185301458	0.401	0.17	2.49885527579053e-159	0	SKAP1
TNFAIP3	3.02514472042713e-163	0.575456239065841	0.836	0.56	7.05796514722854e-159	0	TNFAIP3
CMC1	4.58070013984786e-162	1.19347063675187	0.468	0.262	1.0687231496279e-157	0	CMC1
GNG2	1.42907197916785e-159	0.830397065617868	0.537	0.305	3.33416783459651e-155	0	GNG2
DNAJA1	3.39517565804467e-158	0.837727808244363	0.814	0.709	7.92128432778402e-154	0	DNAJA1
AMD1	1.1714518960628e-157	0.984339384163209	0.658	0.511	2.73311441870413e-153	0	AMD1
LIMD2	2.36587016564333e-155	0.80984937718682	0.501	0.269	5.51981168346246e-151	0	LIMD2
ZFP36L2	2.84761393175862e-154	0.616915661574995	0.936	0.833	6.64376806418605e-150	0	ZFP36L2
RARRES3	4.41575771541251e-154	0.768308609447445	0.615	0.393	1.03024043258289e-149	0	RARRES3
RASGRP1	2.34844757408648e-153	0.696585602230407	0.327	0.128	5.47916303510116e-149	0	RASGRP1
ETS1	1.85229254626157e-152	0.776181372050415	0.533	0.296	4.32158373968288e-148	0	ETS1
ARL4C	3.13157118057035e-152	0.78044507322734	0.705	0.459	7.30626872138869e-148	0	ARL4C
FASLG	3.38162495869111e-152	0.548321030427329	0.199	0.056	7.88966919112223e-148	0	FASLG
LYST	8.77534613437246e-152	0.993780815325697	0.446	0.247	2.04737600661044e-147	0	LYST
RPL28	5.12266559929091e-151	0.679729471695153	0.793	0.854	1.19516911097056e-146	0	RPL28
LYAR	2.85779976042068e-149	0.788239308724122	0.423	0.213	6.6675326210375e-145	0	LYAR
BICDL1	7.55287740131897e-149	0.562546175410712	0.218	0.067	1.76216182650173e-144	0	BICDL1
STK17B	7.59819142618228e-148	0.720623420806913	0.751	0.565	1.77273404164259e-143	0	STK17B
RCAN3	3.56721198956922e-146	0.759946658712779	0.411	0.194	8.32266229286395e-142	0	RCAN3
TOX	8.57886094715938e-146	0.512909769557292	0.178	0.048	2.00153404758175e-141	0	TOX
CLEC2D	4.35376052063714e-145	0.774069711267734	0.548	0.309	1.01577586706985e-140	0	CLEC2D
H3F3B	8.9984004344771e-145	0.506306184886502	0.987	0.946	2.09941680536785e-140	0	H3F3B
CALM1	2.57157798237373e-144	0.581090987848115	0.916	0.88	5.99974859067614e-140	0	CALM1
IKZF3	3.70016135934379e-144	0.637414732129695	0.306	0.118	8.63284646748499e-140	0	IKZF3
TUBB4B	5.35322529011484e-143	0.951953219007856	0.614	0.447	1.24896099243669e-138	0	TUBB4B
KLRG1	6.38294090691077e-143	0.62925942302799	0.254	0.087	1.48920394299135e-138	0	KLRG1
RGCC	1.17422008484139e-142	0.733914708537269	0.728	0.494	2.73957287994344e-138	0	RGCC
ITM2C	3.14624773393632e-136	0.892249970559216	0.434	0.235	7.34051058804683e-132	0	ITM2C
ITM2A	4.71458704405424e-135	0.741609720043741	0.564	0.333	1.09996030324829e-130	0	ITM2A
PTPN7	7.69983462967444e-134	0.76455655841043	0.417	0.21	1.79644841744934e-129	0	PTPN7
PRKCH	7.15605127179055e-133	0.731944326842927	0.409	0.208	1.66957832222145e-128	0	PRKCH
DDX5	4.532381970746e-132	0.498978634662568	0.962	0.904	1.05745003759475e-127	0	DDX5
BIRC3	1.41361958553201e-131	0.65987173229058	0.673	0.433	3.29811585500473e-127	0	BIRC3
STAT4	1.42289156985653e-131	0.681546751480607	0.447	0.224	3.31974832163228e-127	0	STAT4
RPSA	1.72704327984587e-131	0.396353819442504	0.979	0.936	4.02936467620841e-127	0	RPSA
PTPN22	4.92777001879487e-131	0.80117409564306	0.453	0.25	1.14969802308503e-126	0	PTPN22
TAGAP	2.83929700681791e-130	0.90594208019862	0.487	0.279	6.62436384660687e-126	0	TAGAP
RPL10	2.40929718077061e-127	0.300621787867992	0.998	0.99	5.6211312524559e-123	0	RPL10
RPL38	1.31427126969445e-126	0.346801629242997	0.986	0.969	3.06632629932412e-122	0	RPL38
TRBC1	2.79814742881947e-126	0.753996339660858	0.473	0.239	6.52835776617869e-122	0	TRBC1
TMA7	8.647854039855e-123	0.459952712109326	0.909	0.875	2.01763082603857e-118	0	TMA7
PDE7A	1.02392924170204e-122	0.710607954848585	0.428	0.228	2.38892931381504e-118	0	PDE7A
RPS24	3.15783480704529e-121	0.315988420463232	0.988	0.981	7.36754438831736e-117	0	RPS24
BTG2	4.37953064073198e-121	0.643414662088036	0.806	0.664	1.02178829378918e-116	0	BTG2
SPOCK2	7.05180961656679e-120	0.577375866345433	0.45	0.223	1.6452577016412e-115	0	SPOCK2
RGS1	1.08381517902586e-119	0.671524200916458	0.857	0.612	2.52864919418523e-115	0	RGS1
UBC	3.27556078728372e-119	0.412144830443864	0.99	0.951	7.64221087281164e-115	0	UBC
PITPNC1	7.69667622096988e-118	0.662773541577951	0.32	0.147	1.79571152911448e-113	0	PITPNC1
CKAP2	7.74990530946791e-117	0.716539935207792	0.281	0.122	1.80813040775196e-112	0	CKAP2
CD44	1.27013470821124e-115	0.500019302825899	0.85	0.724	2.96335128772764e-111	0	CD44
VPS37B	4.32925792772315e-114	0.707774605420173	0.533	0.34	1.01005916711709e-109	0	VPS37B
AC058791.1	7.28968937475767e-113	0.727975678384618	0.579	0.394	1.70075742802471e-108	0	AC058791.1
COTL1	5.21045087318031e-112	0.617583808475914	0.722	0.538	1.2156502932217e-107	0	COTL1
CD247	3.02518726796845e-111	0.451333437044699	0.382	0.179	7.05806441489718e-107	0	CD247
SOCS1	9.08069326813903e-110	0.690487882711322	0.428	0.231	2.11861654638952e-105	0	SOCS1
FAU	1.86337363106223e-109	0.301128351705747	0.99	0.973	4.34743701863129e-105	0	FAU
CYTOR	3.60880028838154e-109	0.702340436569761	0.547	0.355	8.41969195282298e-105	0	CYTOR
AKNA	2.72038507886139e-107	0.78344504369755	0.427	0.252	6.34693042749152e-103	0	AKNA
PDCD4	3.85910724365196e-107	0.773845755000702	0.622	0.498	9.00368311016438e-103	0	PDCD4
GPR174	5.55527613156204e-105	0.440586845929537	0.196	0.068	1.29610147425474e-100	0	GPR174
DDX24	1.23098227230853e-104	0.666673320736099	0.706	0.632	2.87200473952304e-100	0	DDX24
CENPF	1.40306690759413e-104	0.497833281400383	0.144	0.042	3.27349540210786e-100	0	CENPF
RNF125	3.35905239118671e-104	0.714593541758387	0.379	0.201	7.8370051338777e-100	0	RNF125
P2RY8	5.24863823414322e-104	0.620659631156056	0.258	0.108	1.22455978640796e-99	0	P2RY8
CKS2	5.77829117633757e-104	0.667516686255237	0.458	0.272	1.34813311435132e-99	0	CKS2
EZR	4.10608531929174e-103	0.690193845743972	0.631	0.47	9.57990765843955e-99	0	EZR
RAB27A	1.37414951946976e-101	0.672102893664919	0.363	0.197	3.20602824387489e-97	0	RAB27A
PLCXD2	9.21894577548291e-101	0.280496460230256	0.1	0.023	2.15087223887792e-96	0	PLCXD2
RPL26	1.25998313837099e-100	0.26406981295092	0.992	0.981	2.93966666013337e-96	0	RPL26
MPZL3	2.49733875930378e-100	0.54456695501607	0.213	0.08	5.82654105933165e-96	0	MPZL3
HSPA8	7.45399148666438e-99	0.536584531420552	0.855	0.799	1.73909075375367e-94	0	HSPA8
RPL35A	1.87730829453883e-98	0.292651402981742	0.991	0.974	4.37994798198854e-94	0	RPL35A
ZNF331	6.18123141114229e-97	0.861448735008011	0.611	0.444	1.44214310053361e-92	0	ZNF331
AC026979.2	6.6202117022797e-97	0.604887117132106	0.303	0.142	1.54456159225888e-92	0	AC026979.2
TBC1D10C	1.11462074149956e-96	0.562768759201916	0.372	0.19	2.60052165199263e-92	0	TBC1D10C
FNBP1	6.8258973966519e-95	0.683310290372195	0.612	0.498	1.59255012161285e-90	0	FNBP1
HLA-F	1.698220326663e-94	0.680133669078372	0.578	0.445	3.96211784413744e-90	0	HLA-F
RPS27A	2.13938457988712e-94	0.254258522698364	0.995	0.987	4.99139816333464e-90	0	RPS27A
ARF6	5.65279021946548e-94	0.611045985969672	0.683	0.574	1.31885248610349e-89	0	ARF6
LAT	7.95110235300047e-94	0.530134508319845	0.355	0.179	1.85507168997854e-89	0	LAT
RPL27	8.07044395227573e-94	0.303234883097241	0.985	0.96	1.88291527850545e-89	0	RPL27
XCL2	4.00042517544029e-91	0.340214554229529	0.275	0.119	9.33339197681973e-87	0	XCL2
PDCD1	1.25846940415896e-90	0.483638848898679	0.174	0.061	2.93613496684328e-86	0	PDCD1
SH2D2A	1.32626535042836e-90	0.524257171153525	0.297	0.138	3.0943096890844e-86	0	SH2D2A
TERF2IP	4.23195803677687e-90	0.690663197673811	0.588	0.489	9.87358129560412e-86	0	TERF2IP
LINC01871	5.55805700011496e-90	0.637632009562498	0.373	0.191	1.29675027869682e-85	0	LINC01871
RBM39	3.8329355461769e-89	0.480203202200746	0.786	0.757	8.94262192278533e-85	0	RBM39
ELF1	5.57496850349031e-89	0.667550459370159	0.647	0.545	1.30069590154932e-84	0	ELF1
LAX1	3.31293830639355e-88	0.455994477263579	0.164	0.057	7.7294163626468e-84	0	LAX1
RPL7A	4.60921979342072e-88	0.298646801529996	0.983	0.967	1.07537707000299e-83	0	RPL7A
CBLB	1.43212315726388e-86	0.617031511736709	0.336	0.182	3.34128653821235e-82	0	CBLB
EVL	2.43659461696746e-86	0.560818077132953	0.606	0.453	5.68481890084678e-82	0	EVL
JPT1	3.87943349699405e-86	0.671429782429391	0.464	0.317	9.05110629183681e-82	0	JPT1
TMSB4X	1.37486373433393e-85	0.264570101609726	1	0.997	3.20769457857449e-81	0	TMSB4X
OASL	6.49499724052016e-85	0.525732508404852	0.238	0.105	1.51534780618576e-80	0	OASL
MATK	2.2778086423522e-84	0.456781257848347	0.248	0.108	5.31435534347192e-80	0	MATK
CMC2	6.09287587984286e-84	0.690909080987756	0.407	0.266	1.42152887152614e-79	0	CMC2
RALGAPA1	4.28554906803892e-83	0.751488357650429	0.464	0.329	9.99861453064161e-79	0	RALGAPA1
SELENOK	1.10405467202993e-82	0.499468461115522	0.782	0.733	2.57586995531303e-78	0	SELENOK
IL2RG	1.1831800119943e-82	0.473874846955797	0.498	0.309	2.76047728598391e-78	0	IL2RG
IRF1	3.56286394851229e-82	0.723849935712348	0.536	0.393	8.31251787827402e-78	0	IRF1
SLA2	2.8335056172448e-80	0.42787003756442	0.196	0.078	6.61085195559385e-76	0	SLA2
ZNF831	1.05353676485043e-79	0.413390396688552	0.171	0.063	2.45800662607254e-75	0	ZNF831
SH3BGRL3	1.48402311736608e-79	0.289220640726613	0.914	0.856	3.46237433512681e-75	0	SH3BGRL3
LINC00623	5.9866040050567e-79	0.569154148803297	0.421	0.268	1.39673458041978e-74	0	LINC00623
CLK1	1.72331188541094e-78	0.57611591063689	0.649	0.558	4.02065895985226e-74	0	CLK1
HCST	5.68579444613638e-78	0.527297883974757	0.718	0.547	1.32655270222808e-73	0	HCST
ARAP2	1.03150599237257e-77	0.580170324101502	0.316	0.172	2.40660663080445e-73	0	ARAP2
EEF1D	1.26498215565043e-77	0.334701155979213	0.933	0.918	2.95132986734801e-73	0	EEF1D
STK4	1.48195941181337e-77	0.674745428997245	0.577	0.455	3.45755950370177e-73	0	STK4
FAM102A	7.27227652476952e-77	0.515787383128114	0.232	0.107	1.69669483599398e-72	0	FAM102A
FUS	1.2393070064887e-76	0.616947102141301	0.715	0.69	2.89142717683878e-72	0	FUS
DNAJB6	1.65469326291358e-76	0.571771009254747	0.71	0.673	3.86056485170367e-72	0	DNAJB6
RPL17	2.60287503928277e-76	0.432126252799033	0.874	0.842	6.07276775415063e-72	0	RPL17
IKZF1	7.79075961289496e-76	0.59261035750067	0.466	0.316	1.81766212528452e-71	0	IKZF1
UBB	1.84109602640998e-74	0.428413446392397	0.916	0.889	4.29546113921713e-70	0	UBB
SLAMF7	4.20545651816031e-74	0.429342305672808	0.169	0.066	9.81175060251983e-70	0	SLAMF7
ARHGAP9	5.20747182913212e-74	0.584533544701864	0.351	0.209	1.21495525245481e-69	0	ARHGAP9
RSRP1	2.46283709225365e-73	0.62434455037985	0.652	0.592	5.746045219937e-69	0	RSRP1
LINC01934	3.95975873671765e-73	0.366573967767619	0.145	0.051	9.23851310863595e-69	0	LINC01934
AC044849.1	5.28375135944844e-73	0.56050934789123	0.237	0.112	1.23275202967291e-68	0	AC044849.1
CAMK4	9.89940966645769e-73	0.385090492311333	0.189	0.077	2.30963126928124e-68	0	CAMK4
CCDC88C	1.78245943463655e-72	0.426645238970201	0.229	0.105	4.15865610695055e-68	0	CCDC88C
PIP4K2A	4.15180361801099e-72	0.69138636752961	0.492	0.378	9.68657302118144e-68	0	PIP4K2A
GPR18	5.12551638910333e-72	0.302649754503826	0.113	0.035	1.1958342287417e-67	0	GPR18
CXCR6	1.00313412601541e-71	0.544730269430813	0.263	0.125	2.34041222940655e-67	0	CXCR6
JAKMIP1	3.86798102909286e-71	0.278151170051913	0.104	0.031	9.02438653897656e-67	0	JAKMIP1
RPS10	1.91127364605245e-69	0.293454356733008	0.975	0.95	4.45919254360497e-65	0	RPS10
LMNB1	2.15446704662743e-69	0.552005475023113	0.218	0.102	5.02658706648646e-65	0	LMNB1
PARP8	1.0873209772825e-68	0.530394334155715	0.379	0.234	2.53682857209779e-64	0	PARP8
AC004687.1	1.11354740418591e-68	0.568595819099517	0.335	0.195	2.59801744870616e-64	0	AC004687.1
RPL31	1.37500097892273e-68	0.408677078941697	0.944	0.927	3.20801478392462e-64	0	RPL31
TBX21	2.03241148857336e-68	0.317369342477872	0.136	0.048	4.74181924399051e-64	0	TBX21
ZC3HAV1	2.50382402366328e-68	0.635214278905926	0.49	0.364	5.84167182960881e-64	0	ZC3HAV1
AC114760.2	3.79159635377843e-68	0.462568503605492	0.258	0.128	8.84617345300046e-64	0	AC114760.2
RPL10A	4.28903955175634e-68	0.253427873107381	0.979	0.952	1.00067581782027e-63	0	RPL10A
PPP1R2	1.29394485429216e-67	0.650167323866127	0.549	0.458	3.01890273954903e-63	0	PPP1R2
CXCR3	3.42917421611007e-67	0.445675192311571	0.252	0.121	8.0006063636064e-63	0	CXCR3
P2RY10	5.85618642293046e-67	0.448951376620958	0.249	0.121	1.36630685433391e-62	0	P2RY10
CD5	1.51765088387512e-66	0.402012549708391	0.214	0.096	3.54083127716903e-62	0	CD5
AC093010.2	2.12649899316621e-66	0.282755568049026	0.1	0.03	4.96133480095608e-62	0	AC093010.2
GTF2B	1.01439978256413e-65	0.709837013972298	0.426	0.318	2.36669613270036e-61	0	GTF2B
TSC22D3	1.46250309805219e-65	0.586569999874194	0.763	0.695	3.41216597806555e-61	0	TSC22D3
ITK	1.78790705302743e-65	0.381767416494354	0.24	0.115	4.17136594541829e-61	0	ITK
GABARAPL1	2.28186856234476e-65	0.676627886552038	0.511	0.412	5.32382754280657e-61	0	GABARAPL1
PTTG1	3.92792604655243e-65	0.490325694014934	0.24	0.121	9.16424425921147e-61	0	PTTG1
SP140	1.66155344626941e-64	0.431445807800467	0.23	0.112	3.87657034549117e-60	0	SP140
MARCKSL1	2.65236884391318e-64	0.568243364753589	0.239	0.122	6.18824174973385e-60	0	MARCKSL1
ITGAL	1.05122947412329e-63	0.444885228668114	0.247	0.126	2.45262348607704e-59	0	ITGAL
RBM8A	1.7575462955194e-63	0.554091538756963	0.602	0.546	4.1005312620763e-59	0	RBM8A
ORAI1	7.9658887914255e-63	0.557826644107494	0.31	0.184	1.85852151392748e-58	0	ORAI1
EML4	1.15839918840284e-62	0.503097256995186	0.532	0.4	2.70266114646266e-58	0	EML4
EIF4A2	2.97933671984437e-62	0.440084123742727	0.822	0.803	6.9510905010689e-58	0	EIF4A2
RPS26	4.21946428860908e-62	0.671401194954351	0.872	0.876	9.84443213175384e-58	0	RPS26
TTC39C	4.76280922929234e-61	0.501773830730376	0.31	0.18	1.1112110212862e-56	0	TTC39C
HERPUD2	2.82378195685549e-59	0.645705529958792	0.354	0.237	6.58816568353953e-55	0	HERPUD2
IDI1	1.23196651554821e-58	0.665508891469427	0.481	0.385	2.87430107742553e-54	0	IDI1
RSRC2	1.38063315922932e-58	0.570839099629691	0.601	0.563	3.22115522379792e-54	0	RSRC2
SRSF3	2.18737232974188e-58	0.481444777195699	0.775	0.762	5.10335838252077e-54	0	SRSF3
F2R	2.5291228595531e-58	0.441186596981169	0.217	0.108	5.90069654362333e-54	0	F2R
LCP1	6.13219475818639e-58	0.412855625068256	0.655	0.523	1.43070235903247e-53	0	LCP1
RPS15	9.09012760373659e-58	0.302113664783444	0.79	0.852	2.12081767122778e-53	0	RPS15
ANXA2R	6.90445230666933e-57	0.376154172717847	0.178	0.081	1.61087776766902e-52	0	ANXA2R
IL21R	1.03542473704259e-56	0.371324508685244	0.159	0.069	2.41574945399406e-52	0	IL21R
CCNH	2.72017713096421e-56	0.655937653511304	0.525	0.442	6.34644526425261e-52	0	CCNH
KIAA1551	3.41135070793613e-56	0.574352511062723	0.457	0.351	7.95902233668578e-52	0	KIAA1551
RORA	8.23489109028859e-56	0.481433651145435	0.447	0.298	1.92128244027523e-51	0	RORA
RPL36AL	2.5809752697194e-55	0.283426171797361	0.912	0.901	6.02167340178234e-51	0	RPL36AL
YWHAZ	2.07309680395485e-54	0.456925318565785	0.717	0.707	4.83674215330706e-50	0	YWHAZ
SIT1	2.71571369835791e-54	0.413876064296223	0.202	0.097	6.33603162963883e-50	0	SIT1
RBM38	2.77665555024231e-54	0.512260549467428	0.27	0.155	6.47821506427034e-50	0	RBM38
WIPF1	6.40799621584855e-54	0.493991919701706	0.593	0.521	1.49504959711963e-49	0	WIPF1
GIMAP7	1.30029630178932e-53	0.468530204486702	0.346	0.213	3.03372130170467e-49	0	GIMAP7
HIST1H4C	1.59944206531136e-53	0.70211501504182	0.472	0.388	3.73165828257793e-49	0	HIST1H4C
ABI3	6.61234869312682e-53	0.488137934179979	0.194	0.098	1.54272707359342e-48	0	ABI3
LSP1	1.35473210874979e-52	0.41186624632743	0.57	0.448	3.16072548292413e-48	0	LSP1
PSMB9	2.27518991384948e-52	0.569134367957889	0.48	0.38	5.30824558800221e-48	0	PSMB9
SNHG12	2.04647751556465e-51	0.577430445127504	0.34	0.232	4.77463669156388e-47	0	SNHG12
AUTS2	9.42595584516395e-51	0.507601208175813	0.228	0.126	2.1991697582352e-46	0	AUTS2
SCML4	1.87518498349201e-50	0.287092539238996	0.148	0.064	4.37499408498521e-46	0	SCML4
BRD2	2.31145402923113e-50	0.632754592118389	0.558	0.515	5.39285339559915e-46	0	BRD2
GATA3	1.53955200918531e-49	0.376402549000736	0.18	0.085	3.59192879263024e-45	0	GATA3
RPS28	2.52662645205606e-49	0.296831339307963	0.793	0.854	5.89487217529199e-45	0	RPS28
CD6	4.19775788450233e-49	0.343207667004548	0.261	0.142	9.7937889203324e-45	0	CD6
ZFYVE28	4.62745370905676e-49	0.413868490298504	0.217	0.116	1.07963122486003e-44	0	ZFYVE28
IRF4	5.92844740966326e-49	0.410030070997258	0.145	0.064	1.38316606514854e-44	0	IRF4
B3GNT2	8.01334844738692e-49	0.522321666391951	0.233	0.133	1.86959432625984e-44	0	B3GNT2
RPS20	1.51360729476094e-48	0.270296463904261	0.966	0.948	3.53139717940676e-44	0	RPS20
PTPN4	1.81359545021383e-48	0.459962349630761	0.256	0.148	4.23129954489389e-44	0	PTPN4
ATP8A1	3.68446966014901e-48	0.401442391255264	0.169	0.082	8.59623616409366e-44	0	ATP8A1
ARHGAP25	3.98781419219228e-48	0.456166904450133	0.197	0.104	9.30396929180381e-44	0	ARHGAP25
CFL1	5.35031729206977e-48	0.286849271069712	0.932	0.912	1.2482825274128e-43	0	CFL1
TPRG1	5.43051520010112e-47	0.303407054040922	0.124	0.051	1.26699350133559e-42	0	TPRG1
SKIL	3.92798578170362e-46	0.514659022291572	0.612	0.57	9.16438362729272e-42	0	SKIL
GRAP2	6.14226825733231e-46	0.310706019653006	0.145	0.064	1.4330526071182e-41	0	GRAP2
ZAP70	1.40188259748242e-45	0.291369591038432	0.179	0.087	3.27073228818622e-41	0	ZAP70
PTGER4	3.86930592056271e-45	0.526938897746892	0.496	0.387	9.02747764326486e-41	0	PTGER4
RPL36A	1.14170504430834e-44	0.259042963172686	0.924	0.909	2.66371203887579e-40	0	RPL36A
NSMCE3	1.84747013921141e-44	0.593606023006902	0.388	0.289	4.31033258179415e-40	0	NSMCE3
GGA2	4.01156962731997e-44	0.520122076570039	0.279	0.183	9.35939309750022e-40	0	GGA2
PMAIP1	8.71374543369839e-44	0.68044656987317	0.317	0.21	2.03300394713617e-39	0	PMAIP1
TSPYL2	1.17983943963905e-43	0.732804699075388	0.364	0.27	2.75268339662187e-39	0	TSPYL2
LDHA	1.85927613981436e-43	0.400920670735734	0.785	0.779	4.33787716180089e-39	0	LDHA
CCND3	2.94984626903694e-43	0.465705025785308	0.415	0.31	6.88228633029009e-39	0	CCND3
PFN1	5.00824213256363e-43	0.350849379093947	0.889	0.873	1.16847297194842e-38	0	PFN1
SLC9A3R1	5.33952783404978e-43	0.445068143580189	0.244	0.145	1.24576523896215e-38	0	SLC9A3R1
ITGA4	5.59577789433607e-43	0.525860489131319	0.323	0.221	1.30555094052755e-38	0	ITGA4
KIF21A	6.71152254015733e-43	0.351831197009197	0.159	0.078	1.56586532384411e-38	0	KIF21A
NCL	1.85820977028579e-42	0.4923794994401	0.658	0.675	4.33538921505378e-38	0	NCL
PSTPIP1	2.04834896954663e-42	0.459607097043121	0.3	0.198	4.77900298084923e-38	0	PSTPIP1
GPR171	1.19714501626831e-41	0.346738759997894	0.213	0.115	2.7930590374556e-37	0	GPR171
RASGEF1B	1.49465428388866e-41	0.656757305201209	0.421	0.323	3.48717790974064e-37	0	RASGEF1B
IPCEF1	1.50655644810303e-41	0.362724511756786	0.149	0.072	3.51494684906919e-37	0	IPCEF1
RAC2	2.16014140677727e-41	0.452161173500532	0.459	0.35	5.03982591615204e-37	0	RAC2
TCF7	5.09846172704434e-41	0.395649320591596	0.192	0.103	1.18952210553672e-36	0	TCF7
AC245297.3	3.66612340291767e-40	0.487309720350426	0.401	0.308	8.55343251134721e-36	0	AC245297.3
LINC00649	6.18196136199869e-40	0.288787278073187	0.108	0.045	1.44231340536791e-35	0	LINC00649
RIPOR2	6.93868437031677e-40	0.29454202532107	0.191	0.101	1.6188644504386e-35	0	RIPOR2
RHOF	7.50008063056465e-40	0.428579071284532	0.285	0.182	1.74984381191704e-35	0	RHOF
PPP1R16B	9.01523584264129e-40	0.266526578010894	0.125	0.056	2.10334467444664e-35	0	PPP1R16B
UBE2S	4.06574903872694e-39	0.657030281584091	0.382	0.301	9.48579908225382e-35	0	UBE2S
NLRC5	5.82309257749852e-39	0.349762797698358	0.154	0.077	1.35858572925618e-34	0	NLRC5
RPL13A	6.09897830725414e-39	0.396495689382982	0.791	0.857	1.42295262886546e-34	0	RPL13A
TIPARP	2.09231497535435e-38	0.625699947853368	0.455	0.373	4.88158006899923e-34	0	TIPARP
CSRNP1	2.42020695778522e-38	0.521676100796695	0.525	0.461	5.64658485320871e-34	0	CSRNP1
TAF1D	4.03415863484354e-38	0.472558799451149	0.541	0.508	9.41209551095347e-34	0	TAF1D
SAMSN1	5.75971417984779e-38	0.339400323657376	0.538	0.414	1.34379891530029e-33	0	SAMSN1
GLCCI1	7.64746839785457e-38	0.448014915468982	0.215	0.129	1.78423085190345e-33	0	GLCCI1
MCL1	2.08222977368769e-37	0.383042607373637	0.799	0.746	4.85805028499075e-33	0	MCL1
USP36	3.93026322551669e-37	0.522838782432054	0.383	0.296	9.16969713145298e-33	0	USP36
GXYLT1	3.98464531193796e-37	0.498044562110515	0.201	0.118	9.29657597728244e-33	0	GXYLT1
GPBP1	7.82151309010985e-37	0.42870888258136	0.607	0.594	1.82483721905353e-32	0	GPBP1
VAMP2	8.16123569684431e-37	0.441250814455027	0.578	0.549	1.90409790043075e-32	0	VAMP2
IFITM1	1.06246733224371e-36	0.315325590816684	0.475	0.352	2.47884253285781e-32	0	IFITM1
EIF5	1.23002003745016e-36	0.451775798926632	0.664	0.669	2.86975974937496e-32	0	EIF5
ISG20L2	1.85613665992451e-36	0.576978521464472	0.303	0.215	4.33055244126988e-32	0	ISG20L2
DENND2D	2.33423508703748e-36	0.338613345204879	0.157	0.081	5.44600388156714e-32	0	DENND2D
DUSP10	6.00640905455751e-36	0.480682531344877	0.265	0.174	1.40135529651881e-31	0	DUSP10
KPNA2	1.49620973936971e-35	0.545347367373511	0.314	0.226	3.49080694292347e-31	0	KPNA2
SEPT1	2.11778754570732e-35	0.459159008818187	0.305	0.21	4.94101012288976e-31	0	SEPT1
RPS21	6.5211604057515e-35	0.281202337733006	0.786	0.841	1.52145193426588e-30	0	RPS21
BIN2	7.27648322837182e-35	0.400904191649628	0.338	0.243	1.69767630201143e-30	0	BIN2
C16orf54	1.02718770742484e-34	0.383315251584375	0.171	0.093	2.39653164019289e-30	0	C16orf54
BTN3A1	1.06556597485221e-34	0.409151574349478	0.199	0.118	2.48607197592768e-30	0	BTN3A1
SELPLG	1.75135283796989e-34	0.433109113738087	0.239	0.154	4.08608130626754e-30	0	SELPLG
TNFRSF1B	1.85579632016186e-34	0.366068234835702	0.477	0.383	4.32975839456964e-30	0	TNFRSF1B
OXNAD1	1.9183779786774e-34	0.3230032650544	0.237	0.143	4.47576766205225e-30	0	OXNAD1
PSME1	3.85518915106142e-34	0.406688834803158	0.657	0.666	8.99454180834139e-30	0	PSME1
FCMR	1.73673978682038e-33	0.27231095787026	0.124	0.059	4.05198759663063e-29	0	FCMR
OCIAD2	2.54405658497578e-33	0.394438298930551	0.367	0.274	5.93553841840699e-29	0	OCIAD2
FYB1	4.54837347418647e-33	0.369905258423689	0.545	0.451	1.06118101526245e-28	0	FYB1
HNRNPH1	8.08684753670024e-33	0.401646507668254	0.692	0.707	1.88674239878753e-28	0	HNRNPH1
SLC2A3	1.23772848033788e-32	0.290942757350391	0.67	0.567	2.8877443174763e-28	0	SLC2A3
ARPC5L	2.09573705790647e-32	0.482757870261494	0.366	0.289	4.88956412980159e-28	0	ARPC5L
TRA2A	2.49782064752003e-32	0.515449236900233	0.469	0.43	5.82766535272899e-28	0	TRA2A
H2AFX	3.0999608470995e-32	0.499309179545728	0.247	0.169	7.23251865236785e-28	0	H2AFX
GPSM3	3.6400177031928e-32	0.361649108700317	0.522	0.447	8.49252530331912e-28	0	GPSM3
SLBP	3.77026508865473e-32	0.518987897522675	0.32	0.244	8.79640547834035e-28	0	SLBP
CRYBG1	4.48086328468853e-32	0.395577301065632	0.248	0.163	1.04543021295068e-27	0	CRYBG1
SLC7A5	8.46903873647991e-32	0.440419137289372	0.345	0.252	1.97591142760813e-27	0	SLC7A5
EZH2	9.46012323479748e-32	0.394981461789112	0.164	0.092	2.2071413519106e-27	0	EZH2
CD37	1.07814724659136e-31	0.363778773358585	0.55	0.459	2.5154253410223e-27	0	CD37
LBH	1.19910129834272e-31	0.37851763715352	0.371	0.273	2.7976232391634e-27	0	LBH
TSEN54	1.39353392749278e-31	0.321298672035872	0.184	0.106	3.25125400623341e-27	0	TSEN54
FABP5	2.51933807071011e-31	0.400564892661621	0.296	0.207	5.87786765277375e-27	0	FABP5
MLLT3	8.34649759094197e-31	0.320219496763824	0.143	0.076	1.94732135294267e-26	0	MLLT3
AL031777.3	1.773432102674e-30	0.314803397297449	0.128	0.065	4.1375944387487e-26	0	AL031777.3
SMCHD1	1.82385769381075e-30	0.506559246461715	0.44	0.394	4.25524238542987e-26	0	SMCHD1
ZBTB1	1.89892281153809e-30	0.535752848304818	0.35	0.281	4.43037681159951e-26	0	ZBTB1
CHST12	2.55593911491709e-30	0.441179985511594	0.286	0.202	5.96326154901306e-26	0	CHST12
CLDND1	5.30772734868418e-30	0.674811910312611	0.412	0.368	1.23834586772151e-25	0	CLDND1
PDE4B	8.77616825590429e-30	0.384170399083324	0.494	0.405	2.04756781578503e-25	0	PDE4B
CDKN1B	2.91171257832607e-29	0.48161796930554	0.429	0.368	6.79331661649255e-25	0	CDKN1B
H2AFZ	3.05280545280721e-29	0.463995435176928	0.646	0.658	7.12250040194449e-25	0	H2AFZ
N4BP1	3.99248951530215e-29	0.487021354859331	0.282	0.209	9.31487728815146e-25	0	N4BP1
CAPZA1	1.09418439474752e-28	0.395851971300934	0.541	0.515	2.55284161138544e-24	0	CAPZA1
SRRT	1.4310649819845e-28	0.490449444196863	0.223	0.151	3.33881770946805e-24	0	SRRT
SLF1	1.86062869923798e-28	0.341368219906652	0.194	0.118	4.34103281819212e-24	0	SLF1
LITAF	2.42094913279886e-28	0.345286873962926	0.632	0.607	5.64831642173302e-24	0	LITAF
LINC00513	5.04894003867334e-28	0.436416756650147	0.227	0.151	1.17796820042288e-23	0	LINC00513
CD28	7.42839676435062e-28	0.377068250354766	0.254	0.172	1.73311924909064e-23	0	CD28
OPTN	1.30479467915011e-27	0.391783250998036	0.358	0.284	3.04421646592512e-23	0	OPTN
APOBEC3C	1.77690770065373e-27	0.603719925949021	0.306	0.235	4.14570335639522e-23	0	APOBEC3C
AC016831.5	1.90231127735163e-27	0.448026885817109	0.433	0.365	4.43828244118909e-23	0	AC016831.5
SMAD7	1.98115447584596e-27	0.449739666516307	0.272	0.199	4.6222315075962e-23	0	SMAD7
RNF213	2.55072278390526e-27	0.37498760841992	0.496	0.456	5.95109132712937e-23	0	RNF213
G3BP2	3.28650165184648e-27	0.496006440475635	0.438	0.395	7.66773700392302e-23	0	G3BP2
NDUFS5	3.43603458859932e-27	0.318614381875552	0.722	0.75	8.01661229866108e-23	0	NDUFS5
BTN3A2	6.21578543122323e-27	0.417628689516108	0.244	0.169	1.45020489895869e-22	0	BTN3A2
ABRACL	1.23911277291038e-26	0.414032710370303	0.404	0.337	2.8909740104772e-22	0	ABRACL
CRIP1	2.92983777552336e-26	0.269226027288476	0.612	0.523	6.83560451407356e-22	0	CRIP1
RASAL3	4.43958852476748e-26	0.354462343858809	0.209	0.135	1.0358003987135e-21	0	RASAL3
CCDC12	4.59371956151013e-26	0.473463438068592	0.33	0.27	1.07176071089593e-21	0	CCDC12
PRPF38B	5.58531763072224e-26	0.435670612468182	0.5	0.478	1.3031104564238e-21	0	PRPF38B
KMT2E	1.04956784837754e-25	0.358491616100097	0.62	0.64	2.44874674704963e-21	0	KMT2E
SETD2	1.31664789510079e-25	0.477334934077027	0.339	0.28	3.07187120405965e-21	0	SETD2
EPC1	1.61424765397284e-25	0.500523016557691	0.416	0.38	3.76620120148403e-21	0	EPC1
APBB1IP	2.09994237184275e-25	0.395876747321521	0.325	0.255	4.89937554774632e-21	0	APBB1IP
ICAM3	2.65236823190804e-25	0.327232087671436	0.319	0.233	6.18824032186465e-21	0	ICAM3
DNAJB1	3.04643871685513e-25	0.342535710957877	0.615	0.546	7.10764617029471e-21	0	DNAJB1
PRKCB	4.24724383288083e-25	0.361940275834998	0.221	0.15	9.90924458649426e-21	0	PRKCB
MTFP1	5.11304826054291e-25	0.311698292680671	0.144	0.081	1.19292528966727e-20	0	MTFP1
ERO1B	6.88061751220964e-25	0.411493139641802	0.215	0.149	1.60531687177363e-20	0	ERO1B
DBF4	9.35295273736855e-25	0.342604120133244	0.181	0.114	2.18213740315546e-20	0	DBF4
HMGB2	1.31209650479908e-24	0.306727765729179	0.513	0.477	3.06125235534674e-20	0	HMGB2
ARHGEF3	2.26357401004408e-24	0.296346401160766	0.15	0.088	5.28114452283385e-20	0	ARHGEF3
CHIC2	5.89499188096823e-24	0.427198538306395	0.287	0.222	1.3753605557487e-19	0	CHIC2
HAUS3	6.24732729679693e-24	0.398995699230319	0.194	0.128	1.45756393161569e-19	0	HAUS3
GMFG	3.1000404068628e-23	0.29702593331733	0.546	0.478	7.23270427325159e-19	0	GMFG
AAK1	8.7138439639846e-23	0.376687105462098	0.473	0.445	2.03302693523725e-18	0	AAK1
SFPQ	1.1077934668416e-22	0.388090852905275	0.585	0.602	2.58459293748813e-18	0	SFPQ
FAM133B	1.12582823259628e-22	0.431053746204954	0.531	0.524	2.62666984947039e-18	0	FAM133B
CASP3	1.16025404104828e-22	0.402459211841808	0.223	0.16	2.70698870316973e-18	0	CASP3
CIB1	1.39097160082721e-22	0.368621872078325	0.529	0.531	3.24527584188997e-18	0	CIB1
ARID4B	1.72701544218138e-22	0.460831852464685	0.489	0.48	4.02929972815339e-18	0	ARID4B
SNHG7	1.86776515629216e-22	0.472720708345205	0.386	0.344	4.35768288614525e-18	0	SNHG7
RPL22L1	1.03816926083515e-21	0.41675324094907	0.497	0.484	2.42215270245449e-17	0	RPL22L1
SEPT9	1.98457997698109e-21	0.395867095070949	0.369	0.316	4.63022354429458e-17	0	SEPT9
EPB41	1.99598140334794e-21	0.365543160144547	0.21	0.147	4.65682421215108e-17	0	EPB41
ADGRE5	2.53017893570567e-21	0.453968065487671	0.351	0.295	5.9031604748949e-17	0	ADGRE5
ATXN1	3.16068470910641e-21	0.452474340484116	0.326	0.277	7.37419349481617e-17	0	ATXN1
FOSL2	4.38614934429737e-21	0.366423300455744	0.556	0.519	1.02333250351802e-16	0	FOSL2
HSPA5	6.19457008267587e-21	0.328254830049568	0.594	0.589	1.44525514598911e-16	0	HSPA5
SIK3	6.71383976648906e-21	0.409624213701945	0.234	0.176	1.56640595591956e-16	0	SIK3
SSR2	7.60621728074984e-21	0.29816294821994	0.617	0.649	1.77460655377174e-16	0	SSR2
NASP	8.61528968280698e-21	0.469974782904609	0.41	0.388	2.0100332358957e-16	0	NASP
SAP18	1.68440090446921e-20	0.279467663050477	0.679	0.711	3.9298757502171e-16	0	SAP18
GPR65	1.99009839522076e-20	0.341947794131738	0.34	0.27	4.64309856588956e-16	0	GPR65
ARHGEF1	3.37429866493968e-20	0.398136934570805	0.303	0.242	7.87257621517076e-16	0	ARHGEF1
EMB	5.01304858547238e-20	0.31131456747799	0.418	0.359	1.16959436547656e-15	0	EMB
MYO1G	6.08910093632319e-20	0.354492787466826	0.231	0.167	1.42064813945356e-15	0	MYO1G
TBCC	2.17120636881202e-19	0.314518817708465	0.192	0.133	5.06564157907532e-15	0	TBCC
RAB8B	2.54903591277455e-19	0.404727519816602	0.345	0.301	5.94715568809431e-15	0	RAB8B
IDH2	3.0068110372331e-19	0.428146960902405	0.302	0.247	7.01519083096854e-15	0	IDH2
STK10	3.04241470744977e-19	0.397653750513246	0.249	0.192	7.09825775395106e-15	0	STK10
HCG18	6.83520970953577e-19	0.384649292263609	0.208	0.15	1.59472277733179e-14	0	HCG18
ARHGAP15	6.86991177790418e-19	0.307241063678946	0.335	0.272	1.60281911690282e-14	0	ARHGAP15
ST3GAL5	1.11872728257887e-18	0.381486749170855	0.191	0.135	2.61010262298476e-14	0	ST3GAL5
CYFIP2	1.28956391896675e-18	0.269327427183184	0.189	0.129	3.00868157934134e-14	0	CYFIP2
BUB3	2.26302245806326e-18	0.403304510040869	0.377	0.344	5.27985769690738e-14	0	BUB3
SRRM1	1.22682190033259e-17	0.339651187888805	0.572	0.605	2.86229817566598e-13	0	SRRM1
NAA50	1.30440416075749e-17	0.44392638180496	0.325	0.286	3.04330534746329e-13	0	NAA50
GRK6	2.55814350911302e-17	0.353461549581287	0.191	0.136	5.96840462111159e-13	0	GRK6
PPP2R2B	2.87400078106834e-17	0.259651177167294	0.146	0.094	6.70533122231055e-13	0	PPP2R2B
PCED1B	3.57840111065192e-17	0.269979313200066	0.124	0.077	8.34876763126199e-13	0	PCED1B
SIAH2	5.85074531396679e-17	0.367975235158144	0.285	0.231	1.36503738920159e-12	0	SIAH2
PSMB8	6.14262703029102e-17	0.383833106936848	0.392	0.364	1.4331363124372e-12	0	PSMB8
TRAF4	9.27651472808881e-17	0.293706865519309	0.149	0.098	2.1643036512104e-12	0	TRAF4
GBP5	9.57117940086504e-17	0.284744132359106	0.173	0.117	2.23305186601582e-12	0	GBP5
PPDPF	1.12981619897411e-16	0.267572206635925	0.646	0.646	2.63597417382649e-12	0	PPDPF
ARID5B	1.30255311167876e-16	0.415552474948603	0.471	0.446	3.03898666485771e-12	0	ARID5B
INTS6	1.51976997860328e-16	0.396075575619863	0.411	0.38	3.54577533707931e-12	0	INTS6
DHX36	1.52425615891965e-16	0.432229272509506	0.458	0.46	3.55624204437543e-12	0	DHX36
AKIRIN1	1.7708610604397e-16	0.400681753856766	0.373	0.344	4.13159594011186e-12	0	AKIRIN1
RAP2C	2.05884294128499e-16	0.406227706197023	0.243	0.193	4.80348646631201e-12	0	RAP2C
RAP1B	2.18252297815934e-16	0.331610214710535	0.573	0.621	5.09204436034355e-12	0	RAP1B
GIMAP4	2.88624848149123e-16	0.348629097861634	0.336	0.281	6.73390633216719e-12	0	GIMAP4
CSKMT	5.42977309670321e-16	0.300324568706292	0.138	0.09	1.26682036119183e-11	0	CSKMT
TSC22D4	5.56361832815818e-16	0.364573727588142	0.238	0.186	1.29804779214259e-11	0	TSC22D4
DUSP5	6.05795879694651e-16	0.264129909859269	0.357	0.293	1.41338236691559e-11	0	DUSP5
PAXX	9.59693346696348e-16	0.372648769001078	0.402	0.376	2.23906054717725e-11	0	PAXX
CASP8	1.21555547629596e-15	0.283960489595064	0.204	0.15	2.8360124817461e-11	0	CASP8
CASP4	1.70683209044453e-15	0.384154944162201	0.367	0.34	3.98220995021614e-11	0	CASP4
C9orf78	1.9433418747704e-15	0.384683866364694	0.415	0.402	4.53401092802683e-11	0	C9orf78
SERTAD1	2.26726464988459e-15	0.551506518550978	0.325	0.288	5.28975515464573e-11	0	SERTAD1
CCR5	3.53900327286037e-15	0.258699096436849	0.108	0.066	8.25684853591052e-11	0	CCR5
ISCA1	3.77191916984693e-15	0.384779685392824	0.336	0.301	8.80026461516987e-11	0	ISCA1
SLC38A2	5.08888302064307e-15	0.345798873497156	0.487	0.485	1.18728729754623e-10	0	SLC38A2
TRAF3IP3	5.67934067699147e-15	0.25683659310366	0.223	0.166	1.32504697334888e-10	0	TRAF3IP3
MAP1LC3B	2.25123069161077e-14	0.302540392214184	0.543	0.57	5.25234632659708e-10	0	MAP1LC3B
GCH1	5.11222611124211e-14	0.279449223541204	0.171	0.122	1.1927334740139e-09	0	GCH1
AC016831.7	9.72191569814638e-14	0.359180346315981	0.238	0.195	2.26822015153453e-09	0	AC016831.7
TAP1	1.39365322009264e-13	0.352493211581082	0.247	0.199	3.25153232779814e-09	0	TAP1
TBPL1	1.47071312315041e-13	0.344526826060229	0.188	0.143	3.43132078762223e-09	0	TBPL1
VAV3	1.71179126414866e-13	0.252136326302923	0.118	0.077	3.99378019838524e-09	0	VAV3
CBX4	2.32128205449743e-13	0.363813067118714	0.18	0.138	5.41578316134795e-09	0	CBX4
SF1	2.51654842978572e-13	0.354853580343223	0.516	0.548	5.87135914153307e-09	0	SF1
HNRNPLL	3.29926330545604e-13	0.432831551243446	0.204	0.163	7.6975112179595e-09	0	HNRNPLL
ZNF92	3.84493371574405e-13	0.25537200229199	0.115	0.076	8.97061485220245e-09	0	ZNF92
SEMA4D	4.23316338729957e-13	0.273496789522116	0.22	0.171	9.87639349890862e-09	0	SEMA4D
RAN	6.22879955982494e-13	0.268980090733475	0.593	0.648	1.45324122530276e-08	0	RAN
DDIT3	6.87916991106982e-13	0.432423120871169	0.318	0.289	1.6049791319517e-08	0	DDIT3
PDE4D	9.13656316500231e-13	0.27889563049312	0.219	0.167	2.13165155202669e-08	0	PDE4D
CCDC59	1.12101116258516e-12	0.399468637782646	0.363	0.351	2.61543114342743e-08	0	CCDC59
RAB9A	1.19695527513209e-12	0.550518392868338	0.268	0.236	2.79261635241069e-08	0	RAB9A
MAP1LC3A	1.40849972601257e-12	0.396502576416901	0.238	0.199	3.28617071075992e-08	0	MAP1LC3A
ODC1	1.53866771765105e-12	0.40435338665485	0.265	0.23	3.58986565205166e-08	0	ODC1
MCUB	1.57264043538682e-12	0.365875927543005	0.26	0.221	3.66912739980098e-08	0	MCUB
SUPT3H	2.07113055887226e-12	0.263753954036872	0.139	0.097	4.83215470690486e-08	0	SUPT3H
GALM	2.77369387468583e-12	0.413557795751586	0.207	0.168	6.47130517902952e-08	0	GALM
SLFN5	3.97572948716421e-12	0.317748624541069	0.243	0.199	9.27577446650282e-08	0	SLFN5
AOAH	4.46883712993029e-12	0.255673337798945	0.204	0.158	1.04262439078404e-07	0	AOAH
FAM107B	5.80565547428993e-12	0.341361258371899	0.459	0.446	1.35451747870658e-07	0	FAM107B
DNAJB9	6.2133427455548e-12	0.327649352838672	0.369	0.339	1.44963499596539e-07	0	DNAJB9
CDK17	6.27021272189693e-12	0.290268945994672	0.175	0.131	1.46290333014577e-07	0	CDK17
BAZ1A	6.49695810403639e-12	0.365981365292675	0.384	0.361	1.51580529525273e-07	0	BAZ1A
ZEB2	7.35109062172176e-12	0.271656778056966	0.483	0.452	1.7150829529539e-07	0	ZEB2
SNHG8	7.73979423938504e-12	0.353562372069649	0.551	0.592	1.80577139399092e-07	0	SNHG8
FAM53C	1.90408874540994e-11	0.418968666934657	0.235	0.2	4.44242945191593e-07	0	FAM53C
OGT	2.02642319508846e-11	0.372290520145232	0.346	0.329	4.72784795646089e-07	0	OGT
EBP	2.14259820252027e-11	0.297832220117367	0.195	0.154	4.99889586630005e-07	0	EBP
GIMAP1	2.50865085008572e-11	0.288015826335488	0.206	0.163	5.852933298335e-07	0	GIMAP1
PRMT9	2.63807983487839e-11	0.281694724311102	0.379	0.338	6.15490406275476e-07	0	PRMT9
HNRNPF	3.77958440947333e-11	0.301515553171432	0.522	0.563	8.81814838574222e-07	0	HNRNPF
SPN	3.87031059864893e-11	0.25075262017098	0.166	0.124	9.02982165770782e-07	0	SPN
RNF168	4.53722864109139e-11	0.406447774972541	0.258	0.226	1.05858081425303e-06	0	RNF168
GCC2	5.02579798188995e-11	0.377946368803104	0.409	0.411	1.17256892715474e-06	0	GCC2
DOCK8	7.33478910720433e-11	0.350476847604258	0.343	0.319	1.71127964660184e-06	0	DOCK8
SIGIRR	8.84090452967285e-11	0.341912799257448	0.286	0.252	2.06267143581797e-06	0	SIGIRR
RMND5A	1.26587337439461e-10	0.31511951906974	0.171	0.134	2.95340916980006e-06	0	RMND5A
RNF166	1.46202482075584e-10	0.305537256606358	0.294	0.263	3.41105010930545e-06	0	RNF166
RABIF	1.75885353664495e-10	0.28220817531198	0.157	0.118	4.10358118634634e-06	0	RABIF
SEPT6	8.01190605186017e-10	0.292955756508355	0.327	0.301	1.8692578009595e-05	0	SEPT6
NCK1	1.23339222297309e-09	0.338494289880046	0.244	0.215	2.87762739541851e-05	0	NCK1
IL10RA	1.81859769062962e-09	0.280195157410581	0.372	0.348	4.24297027200797e-05	0	IL10RA
SNRPB	2.17939065656975e-09	0.264338858034136	0.519	0.573	5.08473634084288e-05	0	SNRPB
EIF4A3	2.29327150574489e-09	0.253976114847275	0.407	0.402	5.35043175005341e-05	0	EIF4A3
PTP4A2	2.65963165725408e-09	0.263522133454004	0.52	0.565	6.20518661953949e-05	0	PTP4A2
SNRPG	3.25014250277182e-09	0.298217081227183	0.487	0.532	7.58290747321694e-05	0	SNRPG
TTC39B	3.72355712183087e-09	0.253059686934169	0.158	0.123	8.6874311209436e-05	0	TTC39B
OFD1	4.3042460411007e-09	0.322574579292397	0.289	0.264	0.00010042236438492	0	OFD1
GALNT11	4.48580479184918e-09	0.346104117252375	0.208	0.18	0.000104658311598633	0	GALNT11
PAIP2	6.13833983760693e-09	0.293560778610792	0.496	0.544	0.000143213606751207	0	PAIP2
TENT4B	6.89150219581834e-09	0.369428817503387	0.225	0.198	0.000160785637730638	0	TENT4B
METRNL	8.51652385883255e-09	0.511549451215699	0.445	0.464	0.000198699018150422	0	METRNL
PPP3CC	8.85379252047989e-09	0.253185017286621	0.157	0.122	0.000206567833295316	0	PPP3CC
UBE2D2	1.21772897281621e-08	0.27092107606791	0.507	0.563	0.000284108346647749	0	UBE2D2
BZW1	1.3357181988432e-08	0.311362635400757	0.49	0.533	0.000311636412972107	0	BZW1
MAD1L1	2.37272842590125e-08	0.280825066806819	0.168	0.136	0.000553581269047021	0	MAD1L1
SC5D	2.48498583988742e-08	0.304610104640069	0.213	0.179	0.000579772046304135	0	SC5D
SIRT7	2.57562248415568e-08	0.279331059229435	0.173	0.141	0.000600918481778362	0	SIRT7
CHST11	3.83383506022344e-08	0.319808917587278	0.292	0.276	0.000894472057900731	0	CHST11
PITHD1	3.92179939532971e-08	0.34517350178021	0.3	0.294	0.000914995016924375	0	PITHD1
CDKN2AIP	5.36990199341938e-08	0.385203571951887	0.218	0.193	0.00125285183408468	0	CDKN2AIP
RNF139	6.10277104934493e-08	0.309876250148211	0.245	0.217	0.00142383751352267	0	RNF139
CITED2	8.63528841625375e-08	0.358542240768378	0.33	0.313	0.00201469914039616	0	CITED2
RBMX	1.08735137388627e-07	0.323740223337136	0.469	0.512	0.00253689949041404	0	RBMX
WDR33	1.15520719846072e-07	0.319373386743909	0.324	0.321	0.00269521391472871	0	WDR33
UBALD2	1.92031475989906e-07	0.316343276397738	0.361	0.363	0.00448028636632049	0	UBALD2
DGKZ	2.03499143061035e-07	0.282939856832238	0.226	0.199	0.004747838506757	0	DGKZ
FGFR1OP2	2.15309856248565e-07	0.329209053043756	0.388	0.408	0.00502339425613527	0	FGFR1OP2
DEF6	2.53294403555912e-07	0.266066840401201	0.201	0.17	0.00590961172936299	0	DEF6
BTG3	2.6666198390308e-07	0.418181148161289	0.315	0.306	0.00622149074644276	0	BTG3
KANSL1	2.8147384049372e-07	0.328091226899356	0.349	0.355	0.00656706617255899	0	KANSL1
OTULIN	3.60948022233462e-07	0.29958950332848	0.212	0.188	0.0084212783067289	0	OTULIN
JOSD1	5.27878931227751e-07	0.349506151854669	0.321	0.313	0.0123159433444746	0	JOSD1
RBM25	6.47708772533955e-07	0.256049975699291	0.506	0.56	0.0151116933719897	0	RBM25
STIM2	8.36348887074929e-07	0.285595683889539	0.189	0.165	0.0195128558843452	0	STIM2
MTRNR2L8	8.53447644225143e-07	0.38861694599694	0.106	0.077	0.0199117869874168	0	MTRNR2L8
HNRNPA0	9.35993513809512e-07	0.280337871297543	0.5	0.555	0.0218376646706897	0	HNRNPA0
CYTH1	1.1815445376666e-06	0.274156019887966	0.286	0.271	0.0275666156082994	0	CYTH1
RBM23	1.53945583018293e-06	0.34630272451379	0.26	0.248	0.035917043973998	0	RBM23
PDCL3	2.95199321018501e-06	0.270278576505248	0.329	0.322	0.0688729535868264	0	PDCL3
PCSK7	3.23910772337293e-06	0.295778152858459	0.327	0.32	0.0755716222940137	0	PCSK7
TUBB2A	4.32513989864462e-06	0.370295712445981	0.177	0.156	0.100909838975278	0	TUBB2A
APMAP	4.83540500409061e-06	0.262890588466925	0.278	0.266	0.112814834150438	0	APMAP
FBXO34	5.03649842306719e-06	0.269158750369854	0.18	0.156	0.117506544708581	0	FBXO34
CCSER2	5.0656873049617e-06	0.291101898771678	0.344	0.351	0.118187550512061	0	CCSER2
JAK1	5.12654236375114e-06	0.274263731098074	0.459	0.51	0.119607359888678	0	JAK1
CNN2	5.8596844146953e-06	0.334215501629774	0.31	0.304	0.136712297079256	0	CNN2
FAM118A	6.60895494641539e-06	0.253469582754632	0.139	0.115	0.154193527854817	0	FAM118A
IFRD1	8.97513339258129e-06	0.318170537661121	0.418	0.44	0.209398837182314	0	IFRD1
LPIN1	9.53951631469088e-06	0.263417684169139	0.215	0.194	0.222566455138053	0	LPIN1
PIM3	1.04292320437089e-05	0.254103077447075	0.36	0.345	0.243324412811772	0	PIM3
TSTD1	1.05016765422984e-05	0.263687672540863	0.333	0.327	0.245014615408364	0	TSTD1
RABGAP1L	1.1416494785962e-05	0.291413812399744	0.251	0.237	0.266358239851279	0	RABGAP1L
SH3KBP1	1.59026433435725e-05	0.290146583370461	0.334	0.338	0.371024571848889	0	SH3KBP1
DNAJC1	2.07263620637819e-05	0.332455181579079	0.279	0.278	0.483566753310096	0	DNAJC1
JUNB	2.07357003043312e-05	0.260945229030058	0.75	0.776	0.483784623800352	0	JUNB
SNRPD2	2.09427345156572e-05	0.294810912612341	0.475	0.518	0.488614938984798	0	SNRPD2
WNK1	2.1324610368699e-05	0.300203603692986	0.375	0.4	0.497524484512117	0	WNK1
ANKRD44	3.92643125286674e-05	0.292429750282891	0.302	0.3	0.916075675606339	0	ANKRD44
JMY	4.16026125455611e-05	0.297749457597364	0.231	0.217	0.970630553300485	0	JMY
DEDD2	4.65394613466445e-05	0.274564135258143	0.184	0.164	1	0	DEDD2
IDS	4.96444030831473e-05	0.286321237732667	0.486	0.545	1	0	IDS
ZNF394	5.66350372228436e-05	0.257473586581236	0.189	0.172	1	0	ZNF394
SS18L2	6.37802800062942e-05	0.289865094737554	0.233	0.221	1	0	SS18L2
ANXA1	8.40041941991114e-05	0.279234270964175	0.761	0.805	1	0	ANXA1
POLR2K	0.000125908118525734	0.269620396206804	0.411	0.455	1	0	POLR2K
NCK2	0.000135348795056845	0.286343127542867	0.223	0.213	1	0	NCK2
TMEM181	0.000153479724792888	0.250815071879039	0.145	0.126	1	0	TMEM181
RNF138	0.000159650397811973	0.258061907272899	0.179	0.161	1	0	RNF138
ANP32E	0.000195886312959398	0.292366482726667	0.33	0.345	1	0	ANP32E
SIPA1	0.000211061303996904	0.263206883334438	0.234	0.226	1	0	SIPA1
BIN1	0.000228065876661871	0.282730158169792	0.257	0.252	1	0	BIN1
TGFB1	0.000279598401017475	0.303664846728353	0.385	0.407	1	0	TGFB1
MECP2	0.000309582667010898	0.268867469908413	0.338	0.353	1	0	MECP2
UBE2G1	0.000311155259028558	0.258675974783785	0.207	0.197	1	0	UBE2G1
PSME4	0.000325920329080082	0.263242180854116	0.212	0.201	1	0	PSME4
JUND	0.000328168541718253	0.580491390499229	0.618	0.715	1	0	JUND
TLE3	0.000330810898079133	0.279404610134263	0.203	0.192	1	0	TLE3
CORO7	0.000350379908377886	0.277259249838115	0.176	0.161	1	0	CORO7
BCL2L11	0.000356458216861164	0.284861026204681	0.158	0.142	1	0	BCL2L11
HIGD2A	0.000365175295420559	0.250587389898154	0.455	0.512	1	0	HIGD2A
LSM8	0.000388755822581116	0.277676139540591	0.388	0.431	1	0	LSM8
KIF2A	0.000445295099309325	0.266600914784479	0.174	0.161	1	0	KIF2A
DDX6	0.000457640203005191	0.282146061673864	0.359	0.387	1	0	DDX6
TRMT10C	0.000490331972562639	0.261650801223789	0.204	0.192	1	0	TRMT10C
CHD2	0.000597402069328706	0.258866259928266	0.333	0.35	1	0	CHD2
ARL6IP1	0.000606804532035716	0.264434977178657	0.437	0.488	1	0	ARL6IP1
BRAF	0.000715121176438017	0.270084465253306	0.278	0.278	1	0	BRAF
PSMA3-AS1	0.000888716018370643	0.280760300288194	0.318	0.335	1	0	PSMA3-AS1
CYLD	0.000901785577394989	0.267791846535298	0.339	0.356	1	0	CYLD
NT5C3A	0.000914051945783014	0.27558064383068	0.178	0.167	1	0	NT5C3A
HSPB11	0.00101905294104371	0.307678824800193	0.251	0.255	1	0	HSPB11
MAPK1IP1L	0.00106672792241657	0.32789638207147	0.311	0.332	1	0	MAPK1IP1L
IL16	0.00118415150483867	0.279516981049919	0.19	0.178	1	0	IL16
RICTOR	0.00120468254159178	0.258733949142224	0.271	0.274	1	0	RICTOR
TLE4	0.00142324878930016	0.309532048851603	0.304	0.316	1	0	TLE4
TSC22D2	0.0015919327170111	0.289777658810231	0.321	0.335	1	0	TSC22D2
POLR2A	0.00162463671615066	0.364691624661604	0.246	0.253	1	0	POLR2A
MXD4	0.00180917485691806	0.346384851645798	0.306	0.329	1	0	MXD4
EMD	0.00237654936957696	0.319500082254923	0.313	0.338	1	0	EMD
ATF7IP	0.00274173448364911	0.263893972684839	0.252	0.257	1	0	ATF7IP
RPS17	0.00280082926023467	0.310469982816783	0.625	0.724	1	0	RPS17
NUP98	0.00286134116427975	0.257185779414197	0.19	0.186	1	0	NUP98
CCND2	0.0030015647876158	0.259083617111318	0.345	0.369	1	0	CCND2
MYLIP	0.00344139583957241	0.330162046656061	0.253	0.257	1	0	MYLIP
SLC1A5	0.0035328970857345	0.293248569825275	0.168	0.159	1	0	SLC1A5
TOB1	0.00362295633832907	0.322447170490011	0.325	0.338	1	0	TOB1
ATG5	0.00445438826815931	0.270757369016856	0.2	0.199	1	0	ATG5
YAF2	0.00498309574979299	0.269355888092453	0.241	0.243	1	0	YAF2
ABHD17A	0.0055707160803058	0.265514258627082	0.3	0.319	1	0	ABHD17A
CNOT2	0.00593925163023424	0.311024220802861	0.293	0.312	1	0	CNOT2
ALG13	0.00626649423181574	0.29998613789215	0.294	0.309	1	0	ALG13
SLTM	0.00674830272849912	0.264041915695948	0.344	0.379	1	0	SLTM
HECA	0.00756022886153251	0.272072948879696	0.279	0.295	1	0	HECA
NSD3	0.00794189116446719	0.303328280298013	0.352	0.392	1	0	NSD3
ABHD5	0.00875107394114598	0.250591596186614	0.196	0.192	1	0	ABHD5
PAPOLA	0.0089823159334184	0.250158538971175	0.449	0.529	1	0	PAPOLA
MZT2A	0.00960756164424614	0.251889624077441	0.383	0.425	1	0	MZT2A
IL7R	0	2.23956993977078	0.86	0.206	0	1	IL7R
LTB	0	1.7722419314693	0.784	0.232	0	1	LTB
ICOS1	0	1.52606391242296	0.678	0.166	0	1	ICOS
ZFP36L21	0	1.5020326860304	0.983	0.831	0	1	ZFP36L2
ARL4C1	0	1.39758224970997	0.824	0.454	0	1	ARL4C
KLRB1	0	1.37227772006511	0.6	0.199	0	1	KLRB1
CCR7	0	1.29736240649955	0.358	0.06	0	1	CCR7
CYTIP1	0	1.28251996900159	0.896	0.444	0	1	CYTIP
BTG11	0	1.27784858552546	0.998	0.856	0	1	BTG1
CXCR41	0	1.27084642687063	0.996	0.655	0	1	CXCR4
RORA1	0	1.26381414095543	0.705	0.287	0	1	RORA
BIRC31	0	1.24608244383025	0.832	0.427	0	1	BIRC3
RHOH1	0	1.23749386184435	0.788	0.307	0	1	RHOH
DDIT4	0	1.21891606260533	0.89	0.572	0	1	DDIT4
CD691	0	1.20129238835289	0.933	0.49	0	1	CD69
LEPROTL11	0	1.19012176939621	0.874	0.477	0	1	LEPROTL1
CD521	0	1.17071277263573	0.972	0.413	0	1	CD52
CD40LG	0	1.1482324313838	0.425	0.067	0	1	CD40LG
TRBC11	0	1.13717908173881	0.633	0.233	0	1	TRBC1
CREM1	0	1.10109008562563	0.929	0.619	0	1	CREM
CD21	0	1.09886117629407	0.873	0.332	0	1	CD2
FAM177A11	0	1.08692250587207	0.856	0.556	0	1	FAM177A1
SLC2A31	0	1.06356444592125	0.907	0.557	0	1	SLC2A3
IL321	0	1.04232154116771	0.954	0.43	0	1	IL32
SPOCK21	0	1.03952691134499	0.682	0.214	0	1	SPOCK2
TNFRSF4	0	0.999058979240993	0.351	0.091	0	1	TNFRSF4
CD481	0	0.947816808339559	0.797	0.374	0	1	CD48
TRAC1	0	0.938096071486953	0.814	0.313	0	1	TRAC
DUSP21	0	0.926726357884278	0.974	0.6	0	1	DUSP2
CD3D1	0	0.918266356212589	0.896	0.337	0	1	CD3D
SARAF1	0	0.896284002178947	0.959	0.839	0	1	SARAF
TRBC21	0	0.869292733706672	0.734	0.304	0	1	TRBC2
RPS291	0	0.863865548480636	0.997	0.98	0	1	RPS29
CD3E1	0	0.856937543048286	0.834	0.322	0	1	CD3E
RPS271	0	0.803908029259794	0.999	0.989	0	1	RPS27
PLAC8	0	0.743518010671116	0.329	0.066	0	1	PLAC8
RPS121	0	0.737545346320569	0.995	0.984	0	1	RPS12
RPSA1	0	0.734722569300963	0.991	0.936	0	1	RPSA
RPS31	0	0.706048647534165	0.997	0.976	0	1	RPS3
RPS181	0	0.700466304777262	0.997	0.986	0	1	RPS18
RPL391	0	0.69271056203067	0.995	0.979	0	1	RPL39
RPS22	0	0.692208738150443	0.999	0.976	0	1	RPS2
RPS15A1	0	0.6659766033532	0.995	0.98	0	1	RPS15A
RPL411	0	0.654787972525332	0.998	0.992	0	1	RPL41
MAL	0	0.649972888165757	0.238	0.025	0	1	MAL
RPL131	0	0.63647981543697	0.998	0.989	0	1	RPL13
RPL34	0	0.58916504691295	0.996	0.985	0	1	RPL34
RPS141	0	0.580307543822037	0.994	0.981	0	1	RPS14
RPL32	0	0.565218849377507	0.996	0.984	0	1	RPL32
RPS27A1	0	0.543727589390302	0.997	0.987	0	1	RPS27A
RPL101	0	0.543340322004602	0.999	0.99	0	1	RPL10
RPL11	0	0.535098075798857	0.999	0.984	0	1	RPL11
RPLP21	1.03533255191044e-306	0.64881353656407	0.996	0.981	2.41553437686224e-302	1	RPLP2
CCR6	3.25677477411407e-306	0.644414918983854	0.175	0.025	7.59838122548553e-302	1	CCR6
SAMSN11	2.21018404093484e-304	1.09547351249119	0.768	0.404	5.15658038590508e-300	1	SAMSN1
YPEL51	1.43460763987211e-300	0.968776367720237	0.881	0.608	3.34708308458563e-296	1	YPEL5
RPS251	4.67112017779289e-299	0.568603529448865	0.993	0.974	1.08981904868086e-294	1	RPS25
TNFAIP31	2.05204301150147e-298	1.05750763919959	0.922	0.557	4.78762155013408e-294	1	TNFAIP3
ISG201	2.88019442051947e-295	0.89754116604582	0.729	0.347	6.71978160251398e-291	1	ISG20
CD3G1	1.67390069008268e-293	0.714989509160574	0.641	0.236	3.90537770003191e-289	1	CD3G
STAT41	1.3366324144612e-291	0.828565777044737	0.578	0.219	3.11849708617943e-287	1	STAT4
RPL301	3.23425961017828e-288	0.550820175531506	0.996	0.982	7.54585109650694e-284	1	RPL30
P2RY101	3.27813687436349e-285	0.743780899362077	0.395	0.115	7.64822114157746e-281	1	P2RY10
EML41	1.7401845290741e-282	0.948357114201444	0.732	0.392	4.06002452478279e-278	1	EML4
DUSP51	2.7212657387548e-281	1.02872988836087	0.625	0.282	6.34898509508881e-277	1	DUSP5
RPL23A1	2.97966353030575e-281	0.538895059439712	0.994	0.979	6.95185298255635e-277	1	RPL23A
RPS4X	1.58305733658239e-280	0.547623997641158	0.997	0.979	3.69343107198038e-276	1	RPS4X
CLEC2D1	3.25521975387699e-279	0.896965030929333	0.673	0.304	7.59475320777041e-275	1	CLEC2D
PTGER41	5.15087201581975e-277	1.0109492624199	0.722	0.378	1.20174995001091e-272	1	PTGER4
AP3M2	1.94933492361322e-274	0.823184858569241	0.371	0.112	4.54799331028201e-270	1	AP3M2
RPL21	4.53768426643039e-272	0.589872870438426	0.996	0.982	1.05868711620087e-267	1	RPL21
RCAN31	3.82607665863395e-270	0.809853805337405	0.512	0.19	8.92661945225887e-266	1	RCAN3
RPL19	1.03982846497696e-269	0.481879081071598	0.995	0.981	2.42602379163775e-265	1	RPL19
EZR1	9.50482515297047e-264	1.02515279928128	0.769	0.464	2.21757075643954e-259	1	EZR
RGCC1	1.2927648617631e-262	1.12812606818491	0.822	0.49	3.0161496989795e-258	1	RGCC
TENT5C1	2.7650695095472e-262	0.792272790271644	0.65	0.281	6.45118367272457e-258	1	TENT5C
AC058791.11	8.64623248599794e-260	0.95001164766	0.717	0.389	2.01725250130818e-255	1	AC058791.1
RPL27A1	5.33826839752686e-257	0.532065784689504	0.996	0.976	1.24547139982699e-252	1	RPL27A
RPS6	2.38215450521451e-252	0.537132277291916	0.997	0.98	5.55780467611598e-248	1	RPS6
RPL381	1.598384063101e-243	0.510664111819413	0.993	0.969	3.72918985762095e-239	1	RPL38
RPL35	3.09274314055448e-240	0.49711191464172	0.994	0.971	7.21567902122766e-236	1	RPL35
CNOT6L1	6.529432913778e-235	0.906756101920654	0.687	0.377	1.52338199311354e-230	1	CNOT6L
TRAT11	1.49441564237442e-234	0.658491342686808	0.421	0.137	3.48662113522377e-230	1	TRAT1
RPS101	9.25096252626058e-233	0.578159810009606	0.991	0.949	2.15834206700186e-228	1	RPS10
RPL271	2.61280984873297e-232	0.489816095584145	0.992	0.96	6.0959466580789e-228	1	RPL27
RPL10A1	5.34764409411804e-232	0.525110985413524	0.992	0.951	1.24765884359868e-227	1	RPL10A
PABPC1	3.89399440617385e-227	0.750452574762646	0.961	0.847	9.0850783490442e-223	1	PABPC1
RPL35A1	4.3380172252361e-226	0.465724173955703	0.995	0.974	1.01210279881983e-221	1	RPL35A
DPP4	5.69167239906254e-225	0.490963580091288	0.225	0.051	1.32792408742528e-220	1	DPP4
IFITM11	1.75813985405646e-223	0.690403191250556	0.7	0.343	4.10191609349912e-219	1	IFITM1
RPL261	1.87407461902896e-222	0.415876487364622	0.994	0.981	4.37240349365648e-218	1	RPL26
PTGER2	1.35406979509468e-221	0.659323795599238	0.301	0.086	3.1591802389354e-217	1	PTGER2
EEF1A1	6.19229224839116e-221	0.404793513711196	0.998	0.994	1.44472370447214e-216	1	EEF1A1
CD61	1.24660799557648e-220	0.61473271944894	0.406	0.136	2.90846111447948e-216	1	CD6
RUNX31	1.89020645129301e-218	0.777718727588906	0.607	0.27	4.41004067151173e-214	1	RUNX3
RPL9	4.58755604800197e-216	0.447973887763638	0.996	0.977	1.07032270155934e-211	1	RPL9
TUBA4A1	1.5960453301391e-214	0.897269711542964	0.698	0.366	3.72373335974752e-210	1	TUBA4A
CD51	3.60394715583875e-213	0.595008596410226	0.314	0.092	8.40836910928738e-209	1	CD5
BCL11B1	4.88045476946567e-212	0.615347763193305	0.397	0.134	1.13865890226404e-207	1	BCL11B
RPLP1	8.21931005588781e-212	0.445179949517015	0.998	0.992	1.91764722913918e-207	1	RPLP1
RPL281	9.1965097950858e-211	0.728811971930497	0.839	0.852	2.14563770029147e-206	1	RPL28
RPL12	2.28827087929149e-208	0.446538927173815	0.993	0.972	5.33876478847498e-204	1	RPL12
SELENOK1	5.21251713515988e-207	0.873497966461419	0.888	0.729	1.21613237280415e-202	1	SELENOK
ARHGDIB1	1.63334021385449e-206	0.673726360358274	0.938	0.716	3.8107460529439e-202	1	ARHGDIB
RPL37	5.85080782830838e-206	0.450105305331761	0.996	0.98	1.36505197442263e-201	1	RPL37
TCF71	6.20916159870415e-206	0.618816566843748	0.316	0.098	1.44865949259366e-201	1	TCF7
IL2RG1	2.84327620348715e-205	0.676085508377062	0.635	0.304	6.63364771035588e-201	1	IL2RG
B2M1	1.43894693326031e-202	0.503674282829298	1	0.992	3.35720708998963e-198	1	B2M
STK17A1	1.0634850640369e-200	0.732306979006608	0.744	0.44	2.4812170029045e-196	1	STK17A
CD961	1.36903299584914e-199	0.609326162449828	0.567	0.237	3.19409088261564e-195	1	CD96
FYN1	8.23209651958143e-198	0.633052993287207	0.615	0.291	1.92063043898354e-193	1	FYN
RPS8	2.73258700318263e-196	0.450167100276836	0.994	0.975	6.37539873712539e-192	1	RPS8
RPLP0	5.97374238811515e-196	0.600286184601344	0.973	0.912	1.39373383657115e-191	1	RPLP0
ZNF3311	1.5707109171707e-193	0.89974112783905	0.732	0.439	3.66462564085097e-189	1	ZNF331
DUSP41	1.39811568663021e-192	0.747943664206771	0.64	0.306	3.26194370847694e-188	1	DUSP4
RPS281	1.31493474692139e-191	0.637972822845038	0.841	0.852	3.06787425804228e-187	1	RPS28
CDKN1B1	8.59027011350284e-191	0.831369465024489	0.618	0.36	2.00419592018135e-186	1	CDKN1B
RPL14	9.83719481146588e-190	0.444029161629584	0.991	0.969	2.2951159214631e-185	1	RPL14
RPL36A1	6.31146447501225e-189	0.618860072027064	0.975	0.907	1.47252777666511e-184	1	RPL36A
MCL11	2.45024916789545e-188	0.832665920444244	0.909	0.742	5.71667633361688e-184	1	MCL1
GPR183	4.60572655749428e-187	0.598517180696527	0.725	0.393	1.07456206312899e-182	1	GPR183
NR4A21	4.69544987407787e-187	0.68288602439066	0.928	0.669	1.09549541012111e-182	1	NR4A2
RPS71	3.60661614615557e-186	0.425335272733665	0.993	0.965	8.41459613059556e-182	1	RPS7
HLA-A1	4.52175847886734e-181	0.527875071393266	0.998	0.941	1.05497147070454e-176	1	HLA-A
ZNF165	8.0356742561759e-181	0.366607281314635	0.112	0.017	1.8748031607084e-176	1	ZNF165
LCK1	9.6919090751254e-181	0.541370769734266	0.536	0.225	2.26121930631751e-176	1	LCK
CD7	3.67345730456148e-177	0.510270146443514	0.54	0.237	8.5705432372724e-173	1	CD7
EIF11	6.11944143331443e-177	0.401022849284742	0.997	0.974	1.42772688080659e-172	1	EIF1
RPS19	2.93752265277619e-176	0.720761115817434	0.841	0.856	6.85353410119213e-172	1	RPS19
CDC42SE21	1.50575637512868e-175	0.6703265744722	0.739	0.469	3.51308019881271e-171	1	CDC42SE2
RPS3A	5.06553603546346e-175	0.410744101221748	0.993	0.979	1.18184021243398e-170	1	RPS3A
GPR1711	4.61289761423648e-174	0.687143442759462	0.323	0.111	1.07623514237751e-169	1	GPR171
ETS11	2.61446878988034e-173	0.670726005032442	0.579	0.294	6.09981713366983e-169	1	ETS1
ACAP11	6.8301298766057e-173	0.561137860541709	0.632	0.312	1.59353760151088e-168	1	ACAP1
CD281	1.29632661763565e-172	0.621663162200696	0.406	0.166	3.02445963160573e-168	1	CD28
RPL171	1.37601428012536e-172	0.676397674908531	0.94	0.839	3.21037891696047e-168	1	RPL17
PDE4D1	1.08749384374937e-171	0.764910887902642	0.39	0.16	2.53723188685164e-167	1	PDE4D
CYCS	7.81119346387185e-170	1.28356638012245	0.793	0.622	1.82242954705594e-165	1	CYCS
FLT3LG	2.46511373710016e-169	0.512190765280296	0.26	0.079	5.75135686002839e-165	1	FLT3LG
BICDL11	1.37062725529417e-168	0.463411104284527	0.236	0.066	3.19781044932682e-164	1	BICDL1
SYTL31	2.06222514616508e-167	0.635294177670533	0.519	0.239	4.81137748851775e-163	1	SYTL3
STK17B1	2.40200966525597e-167	0.654824466502652	0.815	0.563	5.60412875000869e-163	1	STK17B
CRYBG11	3.99489326126544e-166	0.684888590407677	0.381	0.157	9.3204854678584e-162	1	CRYBG1
LAT1	4.33220103448578e-165	0.553336326209365	0.431	0.176	1.01074582335588e-160	1	LAT
ARHGAP151	1.37569647710429e-160	0.693718742289542	0.514	0.265	3.20963745073202e-156	1	ARHGAP15
ITK1	1.24319153612021e-159	0.510575137733381	0.321	0.112	2.90049017292207e-155	1	ITK
SH2D2A1	8.56560919293904e-159	0.498605187295144	0.364	0.135	1.99844228080461e-154	1	SH2D2A
SOCS11	1.45238603161599e-157	0.707326057248804	0.482	0.229	3.38856185036326e-153	1	SOCS1
SUB11	2.43053340328447e-155	0.522280389870343	0.91	0.791	5.670677483203e-151	1	SUB1
PRMT91	1.61067031916798e-154	0.674890418808038	0.591	0.329	3.75785492165082e-150	1	PRMT9
HLA-B1	5.52599359061956e-154	0.47165102216808	1	0.923	1.28926956462745e-149	1	HLA-B
SKAP11	5.52676630013287e-154	0.457657023981132	0.422	0.169	1.289449845484e-149	1	SKAP1
SC5D1	7.31658153285265e-154	0.735453171129914	0.387	0.171	1.70703163742985e-149	1	SC5D
PBX4	3.46731765375758e-153	0.466701606400804	0.229	0.067	8.0895988179818e-149	1	PBX4
CAMK41	5.94731135464183e-153	0.440777749034983	0.246	0.075	1.38756721215148e-148	1	CAMK4
AQP3	7.21688391864787e-153	0.466162131534532	0.221	0.065	1.68377118705973e-148	1	AQP3
TSC22D31	4.61876159589832e-152	0.848222312508792	0.856	0.691	1.07760326793904e-147	1	TSC22D3
ADAM19	3.73292755122664e-150	0.510550908153776	0.244	0.076	8.70929326976688e-146	1	ADAM19
OXNAD11	8.5093784073238e-150	0.496678542825793	0.356	0.138	1.98532307621272e-145	1	OXNAD1
RPL29	1.13711638146917e-149	0.376354114640247	0.989	0.963	2.65300622960573e-145	1	RPL29
JUNB1	1.38460830158017e-149	0.900212121613706	0.841	0.772	3.2304296284167e-145	1	JUNB
RNF1251	1.41845044175362e-149	0.564453804453873	0.44	0.199	3.30938672565538e-145	1	RNF125
SLAMF1	9.0844562890426e-149	0.4346851865423	0.201	0.056	2.11949449679653e-144	1	SLAMF1
P2RY81	1.03028549247739e-148	0.482081491850375	0.3	0.107	2.403759082499e-144	1	P2RY8
TIPARP1	1.10375542581942e-147	0.885699080383838	0.592	0.367	2.5751717839793e-143	1	TIPARP
TNFRSF18	1.73968192226984e-147	0.546431030331985	0.298	0.106	4.05885189284777e-143	1	TNFRSF18
RPS151	2.45573954988245e-147	0.496431244651634	0.841	0.85	5.72948594383074e-143	1	RPS15
RPL311	6.34222218916588e-147	0.655657827121408	0.979	0.926	1.47970385895429e-142	1	RPL31
CMTM8	2.19110499547336e-146	0.424840910755454	0.155	0.037	5.11206706493889e-142	1	CMTM8
RPL4	1.17559091435812e-145	0.468063445188839	0.968	0.902	2.74277116228892e-141	1	RPL4
AC133644.2	1.23321749195454e-145	0.344719665959991	0.11	0.02	2.87721973047914e-141	1	AC133644.2
ABRACL1	1.56852843271727e-145	0.618837159189714	0.575	0.33	3.65953368637267e-141	1	ABRACL
RPL18A	3.93848253092308e-145	0.509515925394058	0.841	0.85	9.18887359289663e-141	1	RPL18A
TC2N1	8.0927421101243e-145	0.584991651691301	0.509	0.247	1.8881176617131e-140	1	TC2N
REL1	3.75885254661542e-144	0.573918356610066	0.851	0.582	8.76977887650843e-140	1	REL
RPS13	1.11147372071399e-143	0.387639586978598	0.991	0.967	2.59317933779782e-139	1	RPS13
RPL3	1.59330750277202e-143	0.504265999164635	0.842	0.853	3.7173457347174e-139	1	RPL3
RPL36	1.44367632942573e-140	0.506945042083103	0.838	0.846	3.36824124418317e-136	1	RPL36
EEF1D1	3.05994624344248e-140	0.422149247350013	0.977	0.916	7.13916058057564e-136	1	EEF1D
SLC38A11	3.1394057241504e-140	0.576332631904848	0.492	0.24	7.32454749501531e-136	1	SLC38A1
PTPRC1	9.07280086853944e-140	0.540142531016679	0.886	0.625	2.11677517063894e-135	1	PTPRC
GPBP11	1.97661490629558e-139	0.668790132893151	0.749	0.588	4.61164023787822e-135	1	GPBP1
TNFRSF25	5.31429597332093e-139	0.451286884138099	0.234	0.075	1.23987839353551e-134	1	TNFRSF25
ITM2A1	1.21210114213539e-138	0.677241742768419	0.599	0.332	2.82795317471609e-134	1	ITM2A
PIM31	2.12162596942015e-137	0.899808030870291	0.559	0.337	4.94996554925415e-133	1	PIM3
TTC39C1	6.48717061964845e-137	0.605088764620757	0.392	0.177	1.51352177727018e-132	1	TTC39C
LEF1	2.80142292266101e-136	0.367874203499026	0.15	0.036	6.53599982086039e-132	1	LEF1
TOMM7	1.4957124377306e-135	0.401859503845081	0.975	0.918	3.48964668846926e-131	1	TOMM7
RPS211	1.82384280632539e-135	0.544888814986052	0.837	0.838	4.25520765143777e-131	1	RPS21
SH3BGRL31	6.27058625865257e-131	0.450462418635988	0.954	0.854	1.46299048000623e-126	1	SH3BGRL3
PDCD11	6.36244047683121e-131	0.497336836100483	0.202	0.06	1.48442098764949e-126	1	PDCD1
DNAJB91	2.44823502313307e-129	0.696933807369811	0.549	0.332	5.71197713247176e-125	1	DNAJB9
RASGRP11	1.02949596232639e-127	0.456505146026124	0.326	0.128	2.4019170297037e-123	1	RASGRP1
AL121944.1	2.94695120765323e-127	0.553631367127275	0.203	0.065	6.87553186257574e-123	1	AL121944.1
H3F3B1	3.62003669987518e-127	0.566014147572929	0.992	0.946	8.44590762447879e-123	1	H3F3B
RPS201	1.07223499303031e-126	0.468469303764937	0.987	0.947	2.50163146223902e-122	1	RPS20
RNF19A1	1.46513747566492e-126	0.767507794190382	0.585	0.375	3.41831224447382e-122	1	RNF19A
S1PR4	2.15170713443386e-126	0.410934787904761	0.228	0.075	5.02014791534764e-122	1	S1PR4
GATA31	1.28374639922393e-125	0.423424392296057	0.244	0.083	2.99510872402936e-121	1	GATA3
RPS16	2.59292724745779e-125	0.455676230669049	0.839	0.848	6.04955856104378e-121	1	RPS16
RPL6	4.90807268085735e-125	0.355333760413211	0.992	0.964	1.14510243717083e-120	1	RPL6
AC016831.51	6.75731685772117e-125	0.679143883757446	0.582	0.359	1.57654959607493e-120	1	AC016831.5
FAU1	4.36586245126933e-124	0.306635665127006	0.995	0.973	1.01859936850565e-119	1	FAU
EEF1B2	4.9270046659743e-124	0.439210968433156	0.951	0.888	1.14951945861846e-119	1	EEF1B2
PPP2R5C1	8.83034061968366e-124	0.544268536209501	0.699	0.499	2.06020676997839e-119	1	PPP2R5C
RACK1	7.3699810637926e-123	0.377384154707541	0.982	0.944	1.71949028199345e-118	1	RACK1
FKBP11	7.74056652446287e-123	0.477891107219605	0.391	0.18	1.80595157582243e-118	1	FKBP11
PDCD41	1.23804946734987e-122	0.582148554595188	0.686	0.495	2.88849321227398e-118	1	PDCD4
PHLDA1	6.51290045341236e-122	0.880813064002612	0.506	0.286	1.51952480478564e-117	1	PHLDA1
GNG21	1.25366955757235e-119	0.59596296344184	0.536	0.306	2.92493644477204e-115	1	GNG2
ZNF8311	1.06480904877453e-118	0.41921629553932	0.199	0.062	2.48430599169586e-114	1	ZNF831
GPSM31	2.73010659483334e-118	0.546905392083024	0.667	0.442	6.36961169640567e-114	1	GPSM3
ARF61	5.99209194094836e-118	0.573136453412575	0.742	0.572	1.39801497074266e-113	1	ARF6
RPL36AL1	1.62184308517761e-116	0.388414418758432	0.964	0.899	3.78392210202788e-112	1	RPL36AL
ACSL6	9.36552634965764e-116	0.304622196692517	0.128	0.031	2.18507095263863e-111	1	ACSL6
FOSL21	2.18782077895473e-115	0.5367350512086	0.728	0.512	5.10440465937928e-111	1	FOSL2
LDHB	9.93798763200331e-115	0.572013853418865	0.723	0.565	2.31863189442269e-110	1	LDHB
CRIP11	3.31154394782557e-114	0.54716102163199	0.753	0.517	7.72616318467183e-110	1	CRIP1
CCNH1	1.41237012364494e-112	0.625604519093152	0.627	0.438	3.29520073547601e-108	1	CCNH
SIT11	4.28489068821726e-112	0.419614743072678	0.257	0.095	9.99707846467969e-108	1	SIT1
CLEC2B1	5.0695101825471e-112	0.741342848680196	0.686	0.494	1.18276742069006e-107	1	CLEC2B
BTG21	4.56876174986562e-110	0.630211391016946	0.821	0.664	1.06593780386115e-105	1	BTG2
TPT1	1.05264192727288e-109	0.36693767316317	0.997	0.992	2.45591888052036e-105	1	TPT1
CXCR31	1.12803424026013e-109	0.492874539548887	0.295	0.119	2.6318166859509e-105	1	CXCR3
FXYD5	1.06568458912091e-108	0.687072935736182	0.682	0.518	2.486348714878e-104	1	FXYD5
AC026979.21	1.72091346808551e-108	0.538848332184142	0.323	0.141	4.0150632123903e-104	1	AC026979.2
NSMCE31	2.07877316053069e-108	0.69728091047342	0.479	0.286	4.84998566083414e-104	1	NSMCE3
MPZL31	3.36762900706412e-108	0.377534496822064	0.226	0.08	7.8570152363813e-104	1	MPZL3
CD441	1.74517502436227e-107	0.434326246990744	0.887	0.722	4.07166784933962e-103	1	CD44
AREG	1.79958001619734e-107	0.325632464578483	0.405	0.194	4.19860013579002e-103	1	AREG
HNRNPA1	1.85645006828356e-107	0.379137669121788	0.971	0.904	4.33128365431239e-103	1	HNRNPA1
RPL7A1	6.62916551011738e-105	0.331272721644106	0.991	0.967	1.54665060516549e-100	1	RPL7A
RPL8	6.34064589677002e-103	0.307340155125966	0.993	0.967	1.47933609417541e-98	1	RPL8
RPL24	1.08661344544569e-102	0.29265919743015	0.989	0.961	2.53517782956933e-98	1	RPL24
NDUFS51	2.1639517179292e-102	0.507841461755809	0.847	0.745	5.04871575310062e-98	1	NDUFS5
IKZF11	2.54481626958982e-102	0.486883790820816	0.528	0.314	5.93731083858001e-98	1	IKZF1
FTH1	2.63023383070746e-102	0.448294316050522	0.999	0.989	6.13659855042357e-98	1	FTH1
LINC005131	5.59818514526024e-99	0.528231358623998	0.313	0.148	1.30611257624067e-94	1	LINC00513
LINC018711	1.23556395131441e-98	0.572325532981783	0.395	0.19	2.88269425481166e-94	1	LINC01871
SRSF71	9.33841729921427e-98	0.489747763160061	0.854	0.758	2.17874614007968e-93	1	SRSF7
OCIAD21	3.65676921198228e-97	0.455876667371872	0.475	0.27	8.53160824847585e-93	1	OCIAD2
CD2471	7.33226315623781e-97	0.293859321213438	0.389	0.179	1.71069031698184e-92	1	CD247
RIPOR21	1.22632726907542e-96	0.353126456479902	0.25	0.099	2.86114415147985e-92	1	RIPOR2
USP361	1.3529877145754e-96	0.603946627619184	0.477	0.292	3.15665563687587e-92	1	USP36
FAM107B1	2.86612997858649e-96	0.690413488237859	0.612	0.44	6.68696785304014e-92	1	FAM107B
TMSB10	4.68146760465257e-96	0.383241450073696	0.992	0.966	1.09223320684149e-91	1	TMSB10
CDKN1A	5.53879984743916e-96	0.507873466862091	0.708	0.5	1.29225739240603e-91	1	CDKN1A
RPS23	1.12163875053956e-95	0.258027419692448	0.994	0.981	2.61689536888385e-91	1	RPS23
SRGN	4.29681087900076e-95	0.257784548762669	0.992	0.813	1.00248894617967e-90	1	SRGN
S100A4	5.57554564768293e-95	0.387198244348429	0.971	0.861	1.30083055506091e-90	1	S100A4
GPR651	7.06392535814962e-95	0.530250291424305	0.462	0.265	1.64808442530989e-90	1	GPR65
DDX241	1.00674004442235e-94	0.48351726280413	0.756	0.63	2.34882519764179e-90	1	DDX24
CORO1A1	7.23774907249839e-94	0.405979222600335	0.75	0.513	1.6886392361046e-89	1	CORO1A
RARRES31	1.13693588250515e-93	0.448150094773142	0.606	0.394	2.65258510747275e-89	1	RARRES3
CDC14A	1.4367599421375e-93	0.437237929473158	0.242	0.1	3.35210462100099e-89	1	CDC14A
RPL13A1	3.47205022955808e-93	0.556029409796775	0.842	0.855	8.10064039058195e-89	1	RPL13A
PIM1	9.38051454672806e-93	0.517508317719905	0.41	0.223	2.18856784889712e-88	1	PIM1
CIB11	1.29230374668762e-92	0.514586809956689	0.667	0.525	3.01507387139689e-88	1	CIB1
DNAJA11	1.56380158702121e-92	0.430751615352198	0.837	0.708	3.64850548267919e-88	1	DNAJA1
G3BP21	1.66657881686996e-92	0.606405783481289	0.553	0.39	3.88829503763931e-88	1	G3BP2
CD371	1.74379780459558e-92	0.47930916270524	0.668	0.454	4.06845465790195e-88	1	CD37
CSRNP11	3.36525793896797e-92	0.549736945709473	0.637	0.457	7.85148329740617e-88	1	CSRNP1
HINT1	7.8351188366442e-92	0.405503760683586	0.879	0.788	1.82801157577746e-87	1	HINT1
KDM6B	1.74443805050194e-91	0.387627531373088	0.655	0.417	4.06994841562609e-87	1	KDM6B
TESPA1	3.08726304828341e-91	0.273699502211366	0.138	0.04	7.20289341795003e-87	1	TESPA1
IL2RB	5.90426007645326e-91	0.291974701185233	0.324	0.143	1.37752291843731e-86	1	IL2RB
ICAM31	6.09509136863817e-90	0.437974741631599	0.426	0.229	1.42204576721697e-85	1	ICAM3
VPS37B1	4.17147584918841e-89	0.423492684343311	0.545	0.34	9.73247030374149e-85	1	VPS37B
LIMD21	7.34437141761805e-89	0.42923343321664	0.473	0.271	1.71351529544447e-84	1	LIMD2
RGS11	1.76109727009661e-88	0.614017071809021	0.843	0.613	4.1088160408624e-84	1	RGS1
KMT2E1	1.54755455901146e-86	0.528713380108603	0.744	0.635	3.61059954162964e-82	1	KMT2E
BHLHE40	1.79143121644532e-86	0.601937955245024	0.612	0.432	4.17958817108857e-82	1	BHLHE40
RPL18	7.38089908487373e-85	0.37986338266676	0.838	0.842	1.72203756549189e-80	1	RPL18
RAC21	1.39881621715469e-84	0.462171282720169	0.546	0.347	3.26357811624361e-80	1	RAC2
GMFG1	2.13339653262015e-84	0.488787289182084	0.664	0.473	4.97742745025606e-80	1	GMFG
RPL5	9.68557535747462e-84	0.265851009380222	0.986	0.955	2.2597415866524e-79	1	RPL5
HLA-C1	3.82708524148588e-81	0.280719570618341	0.995	0.942	8.92897257691072e-77	1	HLA-C
RPS5	1.22152530086059e-80	0.422460478615482	0.834	0.819	2.84994067943784e-76	1	RPS5
BCAS2	4.36740950627315e-80	0.591496878359183	0.604	0.455	1.01896031190859e-75	1	BCAS2
PPP1R21	8.6456335764484e-80	0.559096443345056	0.599	0.456	2.01711276972118e-75	1	PPP1R2
RPS261	2.57307712136793e-79	0.735457005693062	0.903	0.875	6.00324623186352e-75	1	RPS26
LINC006231	1.52116201244613e-78	0.43425080233978	0.444	0.267	3.54902309123806e-74	1	LINC00623
TRAF41	2.23987996178943e-78	0.417156581120453	0.221	0.095	5.22586393885093e-74	1	TRAF4
PDE7A1	7.76921238242589e-77	0.417933983365555	0.408	0.23	1.81263494094378e-72	1	PDE7A
EMB1	1.56786117371335e-76	0.436661951064649	0.536	0.354	3.65797690439061e-72	1	EMB
NR3C1	1.43015305000423e-75	0.648281220362437	0.6	0.482	3.33669008096486e-71	1	NR3C1
SNHG15	1.78072237485886e-75	0.588582842878798	0.477	0.322	4.15460337278322e-71	1	SNHG15
BATF	1.37820268246666e-74	0.477379501898613	0.221	0.095	3.21548467846297e-70	1	BATF
PIK3R11	1.62519461443795e-74	0.760909600768665	0.607	0.491	3.79174155494519e-70	1	PIK3R1
H2AFV	2.36287128931065e-74	0.495890540509216	0.629	0.515	5.51281500509069e-70	1	H2AFV
PARP81	1.36521741072441e-73	0.447959968299419	0.401	0.234	3.18518874096113e-69	1	PARP8
DDX51	1.46112916662859e-73	0.316106456806949	0.98	0.903	3.40896045866116e-69	1	DDX5
LDHA1	1.73818695480716e-73	0.362597162858498	0.887	0.775	4.05536398426058e-69	1	LDHA
RPL22L11	2.15879492587803e-73	0.513789446646169	0.607	0.479	5.03668444156604e-69	1	RPL22L1
SCML41	5.24320383914518e-73	0.273965624173568	0.17	0.063	1.22329188771096e-68	1	SCML4
SMAP2	6.9491156962705e-73	0.461601830384642	0.584	0.408	1.62129818309687e-68	1	SMAP2
GSTK1	2.13009537609092e-72	0.47050375647822	0.616	0.49	4.96972552195772e-68	1	GSTK1
ARID5A	4.2774348057209e-72	0.574035108465178	0.535	0.393	9.97968314522743e-68	1	ARID5A
CCND31	5.60514483043408e-72	0.418201749826259	0.476	0.307	1.30773634038858e-67	1	CCND3
BAZ1A1	1.01705287363241e-71	0.564590580932993	0.511	0.356	2.37288605947177e-67	1	BAZ1A
CD226	2.34705760479734e-71	0.301853877143348	0.185	0.073	5.47592009775267e-67	1	CD226
TMSB4X1	6.82304711525425e-71	0.261630189707491	0.999	0.998	1.59188512245997e-66	1	TMSB4X
SP1401	2.88347898759704e-70	0.353644795968669	0.244	0.112	6.72744482596264e-66	1	SP140
PPP1CB	6.51031164176373e-70	0.380977886154589	0.862	0.749	1.51892080913989e-65	1	PPP1CB
ANKRD12	8.32215859779131e-70	0.512056643321963	0.714	0.614	1.94164282245069e-65	1	ANKRD12
FNBP11	1.81740512125375e-69	0.486479235247515	0.63	0.497	4.24018788839712e-65	1	FNBP1
IDI11	1.89011000727141e-69	0.512852590235937	0.528	0.383	4.40981565796492e-65	1	IDI1
ZFP36	1.9816484302415e-69	0.589768275376807	0.813	0.719	4.62338395259645e-65	1	ZFP36
TBC1D10C1	2.43182353705924e-69	0.288129367744659	0.366	0.191	5.67368749431291e-65	1	TBC1D10C
TMA71	1.32016153552009e-68	0.277644291510529	0.926	0.875	3.08006887852193e-64	1	TMA7
IKZF31	2.01601752904787e-68	0.318118330796373	0.259	0.12	4.70357049702159e-64	1	IKZF3
EVL1	2.24628621013878e-68	0.303854693622599	0.635	0.452	5.24081035687479e-64	1	EVL
STK41	2.56733320581054e-68	0.467219517705783	0.607	0.454	5.98984510247657e-64	1	STK4
ITPKB	3.3209612602733e-68	0.370745494612968	0.22	0.102	7.74813471634363e-64	1	ITPKB
INPP4B	9.29883145406076e-67	0.32920999070108	0.247	0.118	2.16951036654692e-62	1	INPP4B
PNRC1	1.49255739193264e-66	0.298319452280486	0.946	0.844	3.48228565111804e-62	1	PNRC1
PTP4A1	1.15181068360865e-65	0.533462108914331	0.504	0.37	2.68728950592735e-61	1	PTP4A1
UBA52	1.62615718247023e-65	0.302425438916148	0.833	0.839	3.7939873224213e-61	1	UBA52
FAM102A1	4.99850226793777e-64	0.322979725026374	0.231	0.107	1.16620056413256e-59	1	FAM102A
AC044849.11	1.98532963220204e-63	0.313713525500628	0.238	0.112	4.63197256489057e-59	1	AC044849.1
GPR35	2.28180897135843e-63	0.386630900492442	0.191	0.082	5.32368851107636e-59	1	GPR35
HLA-E1	6.15233285122739e-63	0.259711134039427	0.966	0.877	1.43540077751986e-58	1	HLA-E
AC245297.31	6.27600684482875e-63	0.405743823263704	0.461	0.306	1.464255156967e-58	1	AC245297.3
CEMIP21	8.79626670208457e-63	0.292359008684711	0.489	0.319	2.05225698426335e-58	1	CEMIP2
SEPT61	1.36657081483969e-62	0.439591651645879	0.445	0.296	3.18834636810248e-58	1	SEPT6
SSR21	6.60810592018111e-62	0.361648361422855	0.728	0.644	1.54173719223745e-57	1	SSR2
SKIL1	8.16370605119599e-62	0.470475888699291	0.688	0.567	1.90467425880454e-57	1	SKIL
ELF11	8.47095903564668e-62	0.471955313320416	0.667	0.544	1.97635945260673e-57	1	ELF1
SRSF21	3.33846113820109e-61	0.35154300066964	0.796	0.708	7.78896368153696e-57	1	SRSF2
COX7C	4.25586756249305e-61	0.268559424778838	0.944	0.898	9.92936461005253e-57	1	COX7C
RPL7	7.0806613253964e-61	0.329813242977821	0.987	0.953	1.65198909382823e-56	1	RPL7
MTFP11	9.47207538618391e-61	0.328698273839872	0.185	0.079	2.20992990835057e-56	1	MTFP1
YWHAZ1	4.2333657120762e-60	0.381559843185117	0.782	0.704	9.87686554284497e-56	1	YWHAZ
JUN	5.25731788864356e-60	0.409123392021678	0.879	0.763	1.22658483659943e-55	1	JUN
SNHG121	8.80410755552778e-60	0.41755650805195	0.37	0.231	2.05408633378019e-55	1	SNHG12
AC243960.1	1.34733401541126e-59	0.284557035603932	0.174	0.072	3.14346499135602e-55	1	AC243960.1
SELL	1.43257018807066e-59	0.347210313114596	0.14	0.054	3.34232950578766e-55	1	SELL
APRT	3.323246284193e-59	0.388637217125788	0.647	0.551	7.75346590565068e-55	1	APRT
SYNE2	4.48906841298782e-59	0.416465089849406	0.491	0.336	1.04734455143419e-54	1	SYNE2
AC004687.11	5.03866311489141e-59	0.400912635354195	0.34	0.195	1.17557049133532e-54	1	AC004687.1
SNHG81	1.8488135289195e-58	0.444006193272147	0.672	0.587	4.31346684432208e-54	1	SNHG8
AKIRIN11	7.95632756150101e-57	0.475686705900002	0.463	0.34	1.8562907833738e-52	1	AKIRIN1
CCDC88C1	1.35869141155942e-56	0.263678637131494	0.224	0.105	3.16996293230929e-52	1	CCDC88C
PIK3IP1	1.38770295529e-56	0.463932687231957	0.397	0.259	3.2376497649871e-52	1	PIK3IP1
ANXA11	2.10254729691869e-56	0.543207017853559	0.878	0.8	4.90545309844099e-52	1	ANXA1
HLA-F1	3.54933356613091e-55	0.351222605806921	0.579	0.445	8.28095014314002e-51	1	HLA-F
TANK	1.09816335728035e-54	0.571148614828085	0.51	0.395	2.56212492887079e-50	1	TANK
ORAI11	2.61628698601971e-54	0.368586473103994	0.314	0.184	6.10405916708258e-50	1	ORAI1
ARID5B1	7.33051312966443e-54	0.525528976167061	0.567	0.442	1.71028201828201e-49	1	ARID5B
SERP1	9.6931555959883e-54	0.368689811880213	0.75	0.675	2.26151013210003e-49	1	SERP1
PTPN221	1.0269028431024e-53	0.366539334163104	0.401	0.252	2.3958670232422e-49	1	PTPN22
PDE4B1	3.93898846826073e-53	0.319939160064207	0.577	0.402	9.1900539952991e-49	1	PDE4B
RALGAPA11	5.13201197756964e-53	0.458944008425312	0.457	0.33	1.19734971448677e-48	1	RALGAPA1
HSPA81	1.27891658472966e-52	0.339942587993698	0.873	0.799	2.98384028383278e-48	1	HSPA8
RBM391	1.56651302457745e-52	0.305251810964247	0.823	0.755	3.65483153764165e-48	1	RBM39
PGAP1	9.56496591519276e-52	0.383697274377712	0.137	0.056	2.23160219767362e-47	1	PGAP1
C21orf91	1.36207064376002e-51	0.321065099671065	0.176	0.081	3.1778470189565e-47	1	C21orf91
CYLD1	3.47568356181455e-51	0.445798865258951	0.468	0.35	8.10911731806952e-47	1	CYLD
ZFAS1	3.83484457118923e-51	0.39977339185471	0.719	0.65	8.94707586904159e-47	1	ZFAS1
CORO1B	9.53824160587102e-51	0.558853001262164	0.458	0.358	2.22536714906577e-46	1	CORO1B
EVI2A	2.54866480625087e-50	0.453163915975709	0.436	0.306	5.94628985946391e-46	1	EVI2A
APOBEC3H	3.40230146885694e-50	0.255981955747956	0.139	0.057	7.93790955699014e-46	1	APOBEC3H
MYL12A	1.03355380901029e-49	0.252782126337276	0.941	0.898	2.4113843918019e-45	1	MYL12A
MCUB1	1.54048618048209e-49	0.394657382445553	0.339	0.218	3.59410830768276e-45	1	MCUB
NXT1	2.03402446159353e-48	0.49410990785758	0.379	0.267	4.74558247134387e-44	1	NXT1
ARL5B	7.55875470508533e-48	0.460801855118222	0.439	0.31	1.76353306024346e-43	1	ARL5B
UBALD21	1.99160696306053e-47	0.430050617370499	0.473	0.359	4.64661820551653e-43	1	UBALD2
NOP53	2.90525973474055e-47	0.384471826241356	0.722	0.68	6.77826148712317e-43	1	NOP53
ZC3HAV11	5.53640304534082e-47	0.406202215242479	0.494	0.365	1.29169819450847e-42	1	ZC3HAV1
FYB11	6.99028377942307e-47	0.284368726363539	0.628	0.448	1.6309031085772e-42	1	FYB1
CAPZA11	9.23027969717995e-47	0.365665700727741	0.615	0.512	2.15351655614905e-42	1	CAPZA1
PITPNC11	2.03534064132132e-46	0.279784378709232	0.268	0.149	4.74865325026677e-42	1	PITPNC1
RPS171	6.07618921137285e-46	0.644917321741538	0.757	0.718	1.4176357049054e-41	1	RPS17
ARL4A	1.07477547244359e-45	0.508128370935712	0.395	0.283	2.50755865475813e-41	1	ARL4A
ZC3H12D	3.07186377128817e-45	0.271628285227417	0.133	0.057	7.16696536479242e-41	1	ZC3H12D
TNFSF8	3.7966936620274e-45	0.255502422233074	0.138	0.06	8.85806598287612e-41	1	TNFSF8
UBC1	4.32980086444097e-45	0.276914519150028	0.99	0.951	1.01018583968272e-40	1	UBC
RHOG	5.85171580656596e-45	0.408874417706927	0.551	0.436	1.36526381482991e-40	1	RHOG
RHOF1	6.99943460473195e-45	0.293227064167429	0.307	0.181	1.63303808763001e-40	1	RHOF
MYBL1	9.14076079875915e-45	0.263713478828817	0.191	0.094	2.1326309019585e-40	1	MYBL1
ZBTB25	1.19579436353869e-44	0.346970738792191	0.225	0.125	2.78990782957211e-40	1	ZBTB25
ICAM2	1.61684679190014e-44	0.2855815228838	0.178	0.088	3.77226525018221e-40	1	ICAM2
IL27RA	1.8271303386018e-44	0.265914515916906	0.166	0.078	4.26287779299187e-40	1	IL27RA
FOXP1	2.54262119240349e-44	0.494827881147493	0.577	0.492	5.93218950399658e-40	1	FOXP1
DUSP16	1.16823670367855e-43	0.321787822643094	0.189	0.098	2.72561305335242e-39	1	DUSP16
PFKFB3	4.65886075567666e-43	0.377314663269521	0.507	0.383	1.08695880290692e-38	1	PFKFB3
NSD31	1.4103840893432e-42	0.425259206497615	0.479	0.386	3.29056711884662e-38	1	NSD3
SATB1	1.9721891695698e-42	0.470756630183887	0.288	0.185	4.60131455152329e-38	1	SATB1
SUSD3	3.52525181599988e-42	0.33254662790507	0.212	0.115	8.22476501190932e-38	1	SUSD3
SVIP	6.11686585806664e-42	0.38218987377369	0.402	0.289	1.42712597334553e-37	1	SVIP
GTF3A	1.4042632603401e-41	0.358572332273541	0.571	0.485	3.2762866126995e-37	1	GTF3A
CD55	2.82708001133639e-41	0.326190712436956	0.496	0.39	6.59586037444892e-37	1	CD55
RBM8A1	3.76428772745952e-41	0.334603634569278	0.621	0.545	8.78245969693581e-37	1	RBM8A
PIM2	1.12715830370747e-40	0.343971611174901	0.19	0.1	2.6297730383799e-36	1	PIM2
TOB11	2.9103436146305e-40	0.472920281594902	0.442	0.333	6.79012268729443e-36	1	TOB1
FAS	1.30803824891095e-39	0.372817519229548	0.249	0.15	3.05178403853414e-35	1	FAS
SIAH21	1.36689202990436e-39	0.389098000158666	0.339	0.229	3.18909579496987e-35	1	SIAH2
CYTH11	1.45230625613182e-39	0.380285525651776	0.377	0.267	3.38837572618116e-35	1	CYTH1
HNRNPA01	1.55059164173173e-39	0.391364075158698	0.619	0.55	3.61768535932429e-35	1	HNRNPA0
CLK11	5.1680870926664e-39	0.303152734452341	0.647	0.558	1.20576639959e-34	1	CLK1
PDCL31	2.20644129287232e-38	0.476513591722038	0.419	0.319	5.1478481804004e-34	1	PDCL3
NFE2L2	3.34768440693809e-38	0.309151784790481	0.743	0.642	7.81048248982726e-34	1	NFE2L2
HERPUD21	4.59951113715012e-38	0.35117293831435	0.344	0.237	1.07311194340849e-33	1	HERPUD2
DNAJB61	3.91856299215565e-37	0.252602788194159	0.742	0.671	9.14239931699835e-33	1	DNAJB6
CHD1	4.50407211430999e-37	0.391444176177723	0.501	0.406	1.05084506498966e-32	1	CHD1
IFNG1	7.9442827092469e-37	0.386087270638679	0.298	0.179	1.85348059889439e-32	1	IFNG
IDS1	1.24029214413515e-36	0.360576553451265	0.611	0.54	2.89372560148171e-32	1	IDS
PLP2	2.49757579638268e-36	0.290802991732269	0.626	0.522	5.82709409054044e-32	1	PLP2
AC008105.3	5.68235675491702e-36	0.298212744330362	0.225	0.133	1.32575065448969e-31	1	AC008105.3
TAGAP1	6.04845479210421e-36	0.308058242705122	0.407	0.283	1.41116498754583e-31	1	TAGAP
SMCHD11	6.55543119603622e-36	0.381022755622816	0.482	0.392	1.52944765234721e-31	1	SMCHD1
UBE2D3	7.44581478614393e-36	0.267496713018112	0.806	0.733	1.73718304775524e-31	1	UBE2D3
MYO1G1	1.31693963552305e-35	0.272366081226049	0.269	0.165	3.07255186363882e-31	1	MYO1G
PLK3	1.41611593106933e-35	0.412655153898416	0.417	0.321	3.30394007877786e-31	1	PLK3
TRAF1	1.51516948346565e-35	0.317413984835412	0.246	0.148	3.5350419218737e-31	1	TRAF1
UBE2B	1.84207541579404e-35	0.321560779617914	0.681	0.63	4.29774615258908e-31	1	UBE2B
POLR3E	2.38216335413111e-35	0.317945682999497	0.209	0.122	5.55782532152329e-31	1	POLR3E
MZT2A1	3.20200302435921e-35	0.311014941827507	0.509	0.419	7.47059325613247e-31	1	MZT2A
ARID4B1	4.19000110438374e-35	0.384102778332787	0.547	0.478	9.77569157663771e-31	1	ARID4B
RBM381	4.95133802827759e-35	0.276601980962605	0.257	0.155	1.15519667537744e-30	1	RBM38
HIGD2A1	5.35723219504854e-35	0.30333927527265	0.581	0.507	1.24989584342678e-30	1	HIGD2A
C9orf781	8.95684836793613e-35	0.361721823000282	0.484	0.399	2.08972229272318e-30	1	C9orf78
HAUS31	1.88358769163014e-34	0.310010179410723	0.217	0.127	4.39459844334227e-30	1	HAUS3
METTL15	2.53243202784478e-34	0.31660359698156	0.205	0.119	5.90841716416467e-30	1	METTL15
TRAPPC6A	2.83139271412462e-34	0.301256066050062	0.253	0.16	6.60592234132416e-30	1	TRAPPC6A
BIN21	1.14794215964504e-33	0.280485033304229	0.353	0.242	2.67826385266784e-29	1	BIN2
AC025164.1	1.47982688806831e-33	0.293181643848771	0.283	0.181	3.45258411255218e-29	1	AC025164.1
MECP21	1.86976052469915e-33	0.387575851891374	0.433	0.349	4.36233828017558e-29	1	MECP2
HECA1	1.89403593746456e-33	0.363060093436726	0.381	0.29	4.41897524569856e-29	1	HECA
DDX21	3.02001320048192e-33	0.411876449929494	0.511	0.441	7.04599279804436e-29	1	DDX21
CYTOR1	5.55873805711413e-33	0.38219234367502	0.469	0.358	1.2969091761053e-28	1	CYTOR
CTLA4	7.53128168669543e-33	0.250827283402499	0.116	0.053	1.75712333032291e-28	1	CTLA4
RASSF5	1.55831568784299e-32	0.34492370473786	0.38	0.279	3.63570633130648e-28	1	RASSF5
PPA1	1.98919532511403e-32	0.297045056128209	0.473	0.383	4.64099161302355e-28	1	PPA1
POLR1E	2.36748545212201e-32	0.37279860058931	0.188	0.109	5.52358030834586e-28	1	POLR1E
GIMAP71	2.41159033973103e-32	0.252530879817329	0.33	0.214	5.62648142162646e-28	1	GIMAP7
PFN11	2.69478960831782e-32	0.264988284415474	0.923	0.872	6.2872136351663e-28	1	PFN1
TRADD	4.06058936367871e-32	0.340948854147702	0.274	0.188	9.4737610443988e-28	1	TRADD
JPT11	8.99145135550306e-32	0.315353636412126	0.42	0.319	2.09779551575242e-27	1	JPT1
HCG181	1.48107032677931e-31	0.311604296202848	0.236	0.149	3.45548517940881e-27	1	HCG18
GSPT1	3.7935955597086e-31	0.424997106158244	0.417	0.34	8.85083780035613e-27	1	GSPT1
ERN1	3.91641265869039e-31	0.315210978383889	0.304	0.207	9.13738237399056e-27	1	ERN1
ISG20L21	4.0519592121401e-31	0.358244348963846	0.309	0.215	9.45362603784408e-27	1	ISG20L2
JAK3	5.07277260462893e-31	0.257181516270158	0.157	0.084	1.18352857638597e-26	1	JAK3
KPNA21	7.84811936096209e-31	0.356334561021169	0.319	0.226	1.83104472810606e-26	1	KPNA2
TSTD11	1.6107446410285e-30	0.288144517700122	0.423	0.323	3.7580283219836e-26	1	TSTD1
RNF1391	2.22157320783523e-30	0.38334822081765	0.304	0.214	5.18315245120038e-26	1	RNF139
DEF61	2.22459463372752e-30	0.280809649835715	0.259	0.167	5.19020173994967e-26	1	DEF6
PBXIP1	2.66936092864032e-30	0.330260954147466	0.381	0.287	6.22788598261073e-26	1	PBXIP1
RELB	2.97074272760714e-30	0.350737262409969	0.243	0.158	6.93103985778021e-26	1	RELB
SEPT91	4.15012043477506e-30	0.266307737862202	0.414	0.314	9.6826459863737e-26	1	SEPT9
TRMT10C1	4.2982107568707e-30	0.315022243432639	0.277	0.189	1.0028155516855e-25	1	TRMT10C
BORCS5	6.3082720217604e-30	0.330714004928164	0.26	0.173	1.47178294539692e-25	1	BORCS5
RARA	7.55391224792853e-30	0.336595967689939	0.253	0.169	1.7624032665642e-25	1	RARA
NFKB2	7.58425316781378e-30	0.387922291202266	0.348	0.258	1.76948210658263e-25	1	NFKB2
BCL2	1.10190963061553e-29	0.31242171713103	0.401	0.308	2.57086535918909e-25	1	BCL2
CMTM7	1.13218064659978e-29	0.333896223360392	0.289	0.198	2.64149066658195e-25	1	CMTM7
YIPF5	2.41601418603421e-29	0.463427116246669	0.325	0.246	5.6368026974364e-25	1	YIPF5
AAK11	2.81360025245075e-29	0.278430618926869	0.521	0.443	6.56441074899284e-25	1	AAK1
NAF1	8.98705656130314e-29	0.370518124277538	0.233	0.151	2.09677016631763e-24	1	NAF1
UBE2D21	9.03640280633541e-29	0.283238548028013	0.598	0.559	2.10828313874612e-24	1	UBE2D2
RSRC21	9.21046108771014e-29	0.279124971629618	0.621	0.562	2.14889267637365e-24	1	RSRC2
ISCA11	1.08212163585736e-28	0.371332146454158	0.381	0.299	2.5246979886188e-24	1	ISCA1
HBP1	1.63478312138113e-28	0.368387958895686	0.431	0.359	3.81411250049433e-24	1	HBP1
VAMP21	4.67663288891884e-28	0.265297794638857	0.609	0.548	1.09110521931366e-23	1	VAMP2
ZC3H12A	6.17700742411657e-28	0.350914216059706	0.309	0.22	1.44115760212064e-23	1	ZC3H12A
NCK21	6.20824389484753e-28	0.276798978799311	0.296	0.21	1.44844538310688e-23	1	NCK2
BRAF1	1.05922774385403e-27	0.303504903610221	0.362	0.274	2.47128424918584e-23	1	BRAF
SNRPG1	2.04559374236634e-27	0.269155633854218	0.579	0.528	4.7725747603149e-23	1	SNRPG
AC016831.71	2.82822809714439e-27	0.337486343363513	0.277	0.194	6.59853897344757e-23	1	AC016831.7
LPXN	3.86576942492194e-27	0.295505352808056	0.329	0.237	9.01922664528539e-23	1	LPXN
ADGRE51	5.88864363959406e-26	0.342813615778879	0.377	0.294	1.37387944755369e-21	1	ADGRE5
JMY1	6.11831511478652e-26	0.39263501418958	0.293	0.215	1.42746409943084e-21	1	JMY
ODF2L	6.64336433464146e-26	0.29561754846806	0.273	0.189	1.5499633329152e-21	1	ODF2L
LYAR1	8.00643728338448e-26	0.27967938624253	0.308	0.218	1.86798188258643e-21	1	LYAR
EIF4A31	2.13843243827576e-25	0.353811086366091	0.472	0.399	4.98917672174117e-21	1	EIF4A3
JOSD11	4.14739598236877e-25	0.354362998176051	0.385	0.311	9.67628956646458e-21	1	JOSD1
SF11	7.44024893642701e-25	0.300783237182634	0.584	0.545	1.73588447935779e-20	1	SF1
HMOX2	1.02323197432235e-24	0.264600574715453	0.268	0.187	2.38730251929147e-20	1	HMOX2
ELOVL5	1.44363979939603e-24	0.306915431058605	0.338	0.262	3.36815601597087e-20	1	ELOVL5
ARHGEF11	1.58882829299666e-24	0.255282176249324	0.328	0.241	3.7068952903905e-20	1	ARHGEF1
SLC7A51	3.37504533261305e-24	0.271402889600685	0.346	0.252	7.8743182655195e-20	1	SLC7A5
JMJD61	4.60962591660938e-24	0.2879036923399	0.398	0.315	1.07547182260413e-19	1	JMJD6
ZBTB11	6.41153004877929e-24	0.311067493114897	0.358	0.28	1.4958740756807e-19	1	ZBTB1
FBXO341	9.03878805200558e-24	0.289730231109839	0.229	0.154	2.10883964041342e-19	1	FBXO34
ETV3	1.12871347128868e-23	0.325613174834005	0.311	0.229	2.63340139986362e-19	1	ETV3
SLC39A8	1.37325768133866e-23	0.264699733816465	0.184	0.116	3.20394749633123e-19	1	SLC39A8
PRKX	1.44059707794393e-23	0.304905676737811	0.254	0.178	3.36105704255097e-19	1	PRKX
NFATC1	2.89703063512146e-23	0.350197707308976	0.186	0.121	6.75906217480189e-19	1	NFATC1
PAG1	5.22369152537126e-23	0.272859784255965	0.312	0.231	1.21873946978437e-18	1	PAG1
FMNL1	1.59591323302727e-22	0.256007591044602	0.454	0.368	3.72342516397592e-18	1	FMNL1
PHF20	1.98356383989429e-22	0.306843236900062	0.418	0.356	4.62785279485736e-18	1	PHF20
PMF1	2.54252016970933e-22	0.328961527605347	0.302	0.231	5.93195380794883e-18	1	PMF1
IL2RA	2.73352954035058e-22	0.322790244507419	0.135	0.077	6.37759777059195e-18	1	IL2RA
MIF	3.33412091078326e-22	0.250432557755488	0.581	0.523	7.77883749694843e-18	1	MIF
RNF1381	5.80596542567705e-22	0.286247706282143	0.23	0.159	1.35458979346471e-17	1	RNF138
STAT3	7.42348688543892e-22	0.318703929436773	0.524	0.489	1.73197372524175e-17	1	STAT3
TSPYL21	1.56400352025324e-21	0.32021281757799	0.347	0.271	3.64897661310284e-17	1	TSPYL2
SS18L21	2.65589258130098e-21	0.28189096755993	0.291	0.219	6.19646298143332e-17	1	SS18L2
DUSP101	3.14868841311457e-21	0.295245232022734	0.249	0.175	7.34620493663759e-17	1	DUSP10
MDFIC	5.10634166483842e-21	0.302395117997522	0.317	0.247	1.19136057382345e-16	1	MDFIC
LMNA	6.62790600414467e-21	0.569675381568088	0.63	0.564	1.54635674982699e-16	1	LMNA
SMAD71	2.00558720878214e-20	0.298860843223787	0.27	0.199	4.67923551680961e-16	1	SMAD7
GTF2B1	2.04979976220166e-20	0.271713812014094	0.384	0.32	4.7823878251927e-16	1	GTF2B
SPTY2D1	2.44298549813563e-20	0.396076994244563	0.308	0.244	5.69972946570025e-16	1	SPTY2D1
GNL3	3.00554751608383e-20	0.317316504929572	0.303	0.239	7.01224290977518e-16	1	GNL3
TAF1D1	5.92675967668632e-20	0.275293288083715	0.54	0.508	1.38277230016769e-15	1	TAF1D
SNRPD21	6.27716930681459e-20	0.278059600959973	0.554	0.515	1.46452637097291e-15	1	SNRPD2
DDIT31	6.84249951460859e-20	0.33104504429841	0.354	0.288	1.59642356175333e-15	1	DDIT3
PMAIP11	8.24589515972015e-20	0.269275346690485	0.291	0.211	1.92384979971431e-15	1	PMAIP1
PDE3B	1.11752913385776e-19	0.271051988338612	0.226	0.16	2.60730722220354e-15	1	PDE3B
PRPF38B1	1.57061281419421e-19	0.301865873810453	0.518	0.477	3.66439675679652e-15	1	PRPF38B
OGT1	3.48805965817394e-19	0.297594118185971	0.386	0.327	8.13799198848561e-15	1	OGT
MGAT4A	4.7880775500406e-19	0.257059646427657	0.355	0.283	1.11710637319997e-14	1	MGAT4A
EEF1G	4.80999761921175e-19	0.304764409037557	0.257	0.19	1.12222054453829e-14	1	EEF1G
GABARAPL11	1.05460423556298e-18	0.269866826835633	0.47	0.413	2.46049714199198e-14	1	GABARAPL1
TRA2A1	1.72198841586155e-18	0.258598348473178	0.478	0.43	4.01757117304657e-14	1	TRA2A
JUND1	2.03845948941236e-18	0.749157358304809	0.699	0.711	4.75592983474797e-14	1	JUND
PPP4R3A	2.57717762601067e-18	0.298963866141111	0.39	0.333	6.0128131192455e-14	1	PPP4R3A
PER1	6.52674519220051e-18	0.273694778668928	0.392	0.335	1.5227549207923e-13	1	PER1
XBP1	6.90576112313142e-18	0.271206195668733	0.485	0.425	1.61118312763779e-13	1	XBP1
TGIF1	1.60614988731495e-17	0.32530353223312	0.402	0.339	3.74730830209451e-13	1	TGIF1
NDUFV2	5.05327314055348e-17	0.358358254304517	0.492	0.481	1.17897915642253e-12	1	NDUFV2
OFD11	9.12248861786984e-17	0.254983566277303	0.325	0.263	2.12836781943521e-12	1	OFD1
DHX361	1.09319496675969e-16	0.290570838653585	0.489	0.459	2.55053317694702e-12	1	DHX36
CHD21	1.28479858070645e-16	0.257013778759459	0.399	0.347	2.99756356864622e-12	1	CHD2
CCDC107	1.28879364887405e-16	0.28294211357576	0.497	0.46	3.00688446218806e-12	1	CCDC107
TGFB11	4.71512249521531e-16	0.317789391137426	0.449	0.404	1.10008522935868e-11	1	TGFB1
DNTTIP2	1.84102328343155e-15	0.285939174459364	0.384	0.337	4.29529142257414e-11	1	DNTTIP2
TSC22D21	2.2435257096143e-15	0.324363744028231	0.382	0.333	5.23436983310112e-11	1	TSC22D2
EMD1	2.60055294415138e-15	0.261993101206009	0.38	0.335	6.06735007399959e-11	1	EMD
POLR2K1	3.62424442513116e-15	0.264347981381328	0.477	0.452	8.45572466827351e-11	1	POLR2K
GPCPD1	6.85426891500425e-15	0.266221156610219	0.273	0.219	1.59916948055964e-10	1	GPCPD1
NTMT1	1.00742354571674e-14	0.269637599850076	0.254	0.202	2.35041987451173e-10	1	NTMT1
DYNLT1	2.25892453093467e-14	0.275381681883714	0.403	0.366	5.27029682312368e-10	1	DYNLT1
UBE2S1	3.12703479451885e-13	0.266417828881575	0.352	0.302	7.29568487909194e-09	1	UBE2S
SNU13	3.87400399764577e-13	0.253234592526581	0.528	0.512	9.03843872690734e-09	1	SNU13
CEBPZ	9.56688108858812e-13	0.257771160502931	0.325	0.282	2.23204902677849e-08	1	CEBPZ
RAB11FIP1	1.49139629541716e-12	0.286894190331516	0.262	0.213	3.47957669683777e-08	1	RAB11FIP1
ARRDC2	1.37095829241467e-11	0.267042800548115	0.2	0.156	3.19858279203267e-07	1	ARRDC2
RAB9A1	1.95224079408535e-11	0.3694290463216	0.274	0.236	4.55477299668052e-07	1	RAB9A
ALG131	2.14046796409912e-10	0.280317134963387	0.339	0.307	4.99392580703965e-06	1	ALG13
KRR1	1.33346875916762e-09	0.256409985617429	0.316	0.284	3.11111596201398e-05	1	KRR1
BTG31	5.31486164012662e-09	0.286962808435433	0.334	0.306	0.000124001036925794	1	BTG3
HNRNPUL1	1.75200906507549e-08	0.259498424090509	0.344	0.32	0.000408761234972762	1	HNRNPUL1
BAX	6.02640607986797e-06	0.300503312886674	0.394	0.392	0.1406020802494	1	BAX
LDLRAD4	0.00130009259383392	0.27751404861503	0.273	0.267	1	1	LDLRAD4
C11orf96	0	2.65774053982636	0.952	0.181	0	2	C11orf96
PLN	0	2.41889424214134	0.939	0.139	0	2	PLN
ACTA2	0	2.29007746561184	0.975	0.228	0	2	ACTA2
ADIRF	0	2.28840561979871	0.983	0.249	0	2	ADIRF
MYL9	0	2.26596026563911	0.983	0.223	0	2	MYL9
CALD1	0	2.20694392769865	0.991	0.249	0	2	CALD1
RAMP1	0	2.19629007967898	0.953	0.135	0	2	RAMP1
SELENOM	0	2.1922948894972	0.932	0.343	0	2	SELENOM
TAGLN	0	2.12744550460593	0.979	0.282	0	2	TAGLN
DSTN	0	2.12709628026057	0.993	0.531	0	2	DSTN
MFGE8	0	2.11328833889213	0.96	0.196	0	2	MFGE8
IGFBP7	0	2.11223330231372	0.989	0.325	0	2	IGFBP7
SOD3	0	2.10478224376664	0.957	0.176	0	2	SOD3
TPM2	0	2.07880858154944	0.983	0.261	0	2	TPM2
PPP1R14A	0	2.05655428322935	0.91	0.159	0	2	PPP1R14A
ID4	0	2.03972514679711	0.891	0.149	0	2	ID4
FRZB	0	1.93245125757327	0.89	0.154	0	2	FRZB
ITGA8	0	1.92603147059882	0.899	0.128	0	2	ITGA8
CLU	0	1.90078868478456	0.979	0.247	0	2	CLU
SPARCL1	0	1.90066359343746	0.969	0.237	0	2	SPARCL1
ID3	0	1.89306944246959	0.891	0.259	0	2	ID3
CPE	0	1.88856831209881	0.956	0.18	0	2	CPE
MYH11	0	1.87013336921374	0.957	0.167	0	2	MYH11
LMOD1	0	1.8550257711106	0.919	0.139	0	2	LMOD1
TPM1	0	1.81630977801055	0.972	0.278	0	2	TPM1
PLS3	0	1.80669845647249	0.953	0.199	0	2	PLS3
COL14A1	0	1.79891735811986	0.896	0.17	0	2	COL14A1
IFITM3	0	1.78831082943041	0.967	0.477	0	2	IFITM3
LMCD1	0	1.7773611919974	0.854	0.151	0	2	LMCD1
CARMN	0	1.75268653400471	0.738	0.092	0	2	CARMN
BGN	0	1.71301804185261	0.965	0.202	0	2	BGN
VIM	0	1.68606646001949	0.999	0.913	0	2	VIM
CSRP2	0	1.68367716482279	0.752	0.108	0	2	CSRP2
CRYAB	0	1.68281940547794	0.926	0.175	0	2	CRYAB
SPINT2	0	1.68066890865257	0.891	0.281	0	2	SPINT2
PRELP	0	1.67237720164204	0.902	0.165	0	2	PRELP
CAV1	0	1.66713138659321	0.927	0.189	0	2	CAV1
DEPP1	0	1.63790696488416	0.462	0.064	0	2	DEPP1
MT1X	0	1.58018061071452	0.806	0.329	0	2	MT1X
CSRP1	0	1.55167967870959	0.916	0.29	0	2	CSRP1
TNS1	0	1.53323859257859	0.893	0.191	0	2	TNS1
PDLIM3	0	1.52462157220864	0.86	0.154	0	2	PDLIM3
NEXN	0	1.52309987121308	0.838	0.143	0	2	NEXN
MYLK	0	1.52041205783135	0.878	0.14	0	2	MYLK
RGS5	0	1.51210283213766	0.922	0.162	0	2	RGS5
NUPR1	0	1.49926605575057	0.892	0.199	0	2	NUPR1
C9orf3	0	1.4816627192924	0.855	0.166	0	2	C9orf3
FHL1	0	1.45239323422781	0.878	0.227	0	2	FHL1
S100A6	0	1.44871740783487	0.998	0.872	0	2	S100A6
FLNA	0	1.43703586814968	0.937	0.416	0	2	FLNA
FXYD1	0	1.43634799466619	0.835	0.19	0	2	FXYD1
LHFPL6	0	1.42481850668586	0.801	0.164	0	2	LHFPL6
ACTN1	0	1.41859479011398	0.893	0.251	0	2	ACTN1
SELENOW	0	1.41782990344412	0.912	0.45	0	2	SELENOW
MCAM	0	1.41615213938347	0.775	0.129	0	2	MCAM
ACTC1	0	1.41057637204822	0.46	0.056	0	2	ACTC1
ADH5	0	1.39846381150523	0.86	0.31	0	2	ADH5
C12orf75	0	1.39171713538492	0.914	0.341	0	2	C12orf75
IGFBP2	0	1.38905911918945	0.855	0.169	0	2	IGFBP2
TCEAL4	0	1.38276692140541	0.882	0.32	0	2	TCEAL4
TMEM47	0	1.37155285889479	0.802	0.143	0	2	TMEM47
RRAS	0	1.3695608411662	0.831	0.209	0	2	RRAS
LTBP1	0	1.36402780232854	0.879	0.166	0	2	LTBP1
ADI1	0	1.36312620991596	0.9	0.317	0	2	ADI1
SERPING1	0	1.35942584376373	0.901	0.317	0	2	SERPING1
CAVIN3	0	1.35252504368657	0.828	0.171	0	2	CAVIN3
CNN1	0	1.35157647506007	0.706	0.1	0	2	CNN1
PCDH7	0	1.34727684471538	0.768	0.114	0	2	PCDH7
EID1	0	1.31191186686252	0.968	0.592	0	2	EID1
COPRS	0	1.30142916075997	0.841	0.214	0	2	COPRS
MFAP4	0	1.30041395859367	0.796	0.152	0	2	MFAP4
SYNPO2	0	1.30008627445544	0.791	0.142	0	2	SYNPO2
CTGF	0	1.29715675165646	0.858	0.191	0	2	CTGF
PPP1R12B	0	1.29138614003181	0.807	0.164	0	2	PPP1R12B
HSPB1	0	1.28890344655095	0.971	0.527	0	2	HSPB1
TCEAL2	0	1.28241071987163	0.748	0.109	0	2	TCEAL2
HSPB7	0	1.28051280991739	0.679	0.089	0	2	HSPB7
GSTP1	0	1.27743669346242	0.983	0.648	0	2	GSTP1
MAP1B	0	1.2753604193376	0.92	0.191	0	2	MAP1B
CAV2	0	1.27261411494446	0.8	0.152	0	2	CAV2
GMDS	0	1.26955946812733	0.701	0.152	0	2	GMDS
COX7A1	0	1.26587172543081	0.801	0.165	0	2	COX7A1
PGRMC1	0	1.26325996840498	0.845	0.278	0	2	PGRMC1
RBPMS	0	1.24769797807789	0.741	0.122	0	2	RBPMS
PALLD	0	1.24458094417517	0.857	0.229	0	2	PALLD
FILIP1L	0	1.23816831192645	0.822	0.292	0	2	FILIP1L
SORBS1	0	1.23588912984242	0.72	0.118	0	2	SORBS1
RRAD	0	1.23071574934557	0.613	0.101	0	2	RRAD
FOXC1	0	1.22390763788818	0.767	0.152	0	2	FOXC1
PEBP1	0	1.22275156047906	0.959	0.583	0	2	PEBP1
SVIL	0	1.21917792566148	0.8	0.178	0	2	SVIL
CDO1	0	1.21543944337127	0.57	0.087	0	2	CDO1
CAVIN1	0	1.21542212390327	0.901	0.217	0	2	CAVIN1
NOV	0	1.21354828489501	0.691	0.128	0	2	NOV
CD9	0	1.20858050213229	0.957	0.403	0	2	CD9
TTLL7	0	1.20442592856977	0.698	0.116	0	2	TTLL7
FBLIM1	0	1.20165099798254	0.741	0.122	0	2	FBLIM1
CRIP2	0	1.19600318552187	0.8	0.191	0	2	CRIP2
MYH10	0	1.19108237022347	0.868	0.174	0	2	MYH10
SLC25A4	0	1.18915508676711	0.796	0.199	0	2	SLC25A4
MGST3	0	1.18733023685625	0.955	0.54	0	2	MGST3
FILIP1	0	1.18068171791902	0.671	0.125	0	2	FILIP1
TGFB1I1	0	1.18052533241667	0.737	0.145	0	2	TGFB1I1
DKK3	0	1.16769948350685	0.806	0.168	0	2	DKK3
CKB	0	1.16519291603448	0.538	0.108	0	2	CKB
LPP	0	1.16475899375923	0.902	0.421	0	2	LPP
BEX3	0	1.16017754038639	0.79	0.181	0	2	BEX3
PRKG1	0	1.15091889630889	0.73	0.128	0	2	PRKG1
HAND2	0	1.14076796756144	0.631	0.087	0	2	HAND2
NFIA	0	1.13636878271128	0.835	0.249	0	2	NFIA
CD151	0	1.13024423450244	0.827	0.303	0	2	CD151
GRIA2	0	1.12572452839811	0.56	0.065	0	2	GRIA2
PTMS	0	1.11897492146838	0.956	0.471	0	2	PTMS
HCFC1R1	0	1.11500857890318	0.807	0.252	0	2	HCFC1R1
CCDC3	0	1.1145408621565	0.637	0.107	0	2	CCDC3
PDE5A	0	1.10270956564054	0.669	0.118	0	2	PDE5A
C12orf57	0	1.10231803603312	0.951	0.543	0	2	C12orf57
RPS27L	0	1.08906112341589	0.958	0.645	0	2	RPS27L
EMP2	0	1.08084398320814	0.82	0.274	0	2	EMP2
KCNMA1	0	1.07329293940621	0.693	0.178	0	2	KCNMA1
A2M	0	1.06604480853323	0.888	0.358	0	2	A2M
ALDH2	0	1.06452964712066	0.784	0.28	0	2	ALDH2
TINAGL1	0	1.05948595544912	0.725	0.133	0	2	TINAGL1
OGN	0	1.0467143714343	0.788	0.163	0	2	OGN
H2AFJ	0	1.04216966804752	0.875	0.405	0	2	H2AFJ
FBXO32	0	1.03808563372323	0.676	0.161	0	2	FBXO32
RARRES2	0	1.02822636883254	0.632	0.116	0	2	RARRES2
EFHD1	0	1.02287170107779	0.622	0.101	0	2	EFHD1
MT-CYB	0	1.01382438333983	0.94	0.825	0	2	MT-CYB
NNMT	0	1.01238119018642	0.742	0.172	0	2	NNMT
FBLN5	0	1.00302034823055	0.738	0.154	0	2	FBLN5
LGALS1	0	1.00227640393398	0.94	0.637	0	2	LGALS1
MSRB3	0	1.00084122582037	0.725	0.151	0	2	MSRB3
YBX3	0	0.999724617908078	0.927	0.466	0	2	YBX3
RABAC1	0	0.995446303278519	0.877	0.472	0	2	RABAC1
RCAN2	0	0.994585368754206	0.641	0.115	0	2	RCAN2
NDUFA4	0	0.994196411916838	0.973	0.754	0	2	NDUFA4
PFN2	0	0.994163448901624	0.661	0.117	0	2	PFN2
MXI1	0	0.99051332335642	0.746	0.246	0	2	MXI1
HSPA2	0	0.990466690752165	0.591	0.12	0	2	HSPA2
GULP1	0	0.989658691816166	0.617	0.111	0	2	GULP1
SUSD5	0	0.989184990876471	0.651	0.103	0	2	SUSD5
EDIL3	0	0.988730149897867	0.66	0.131	0	2	EDIL3
MXRA7	0	0.985930888656502	0.79	0.217	0	2	MXRA7
COL6A2	0	0.984837246010737	0.79	0.165	0	2	COL6A2
CRIM1	0	0.984508198197362	0.724	0.204	0	2	CRIM1
PDLIM5	0	0.98329504787798	0.744	0.253	0	2	PDLIM5
ADRA2C	0	0.979572634031228	0.466	0.056	0	2	ADRA2C
CYR61	0	0.978544820013144	0.653	0.16	0	2	CYR61
GAS6	0	0.973939497663733	0.902	0.34	0	2	GAS6
ESD	0	0.968915901506723	0.855	0.398	0	2	ESD
CCNI	0	0.961834765609082	0.981	0.814	0	2	CCNI
FERMT2	0	0.957081393542721	0.691	0.157	0	2	FERMT2
CDH13	0	0.955018520305177	0.598	0.102	0	2	CDH13
MGP	0	0.949819178342422	0.987	0.349	0	2	MGP
MAGED2	0	0.948517631258717	0.77	0.282	0	2	MAGED2
SMOC2	0	0.947330242688596	0.658	0.123	0	2	SMOC2
SCARA3	0	0.939816358032543	0.554	0.097	0	2	SCARA3
PMEPA1	0	0.930327839816944	0.742	0.267	0	2	PMEPA1
SGCA	0	0.929733412055336	0.556	0.089	0	2	SGCA
CRISPLD1	0	0.929600415860259	0.557	0.106	0	2	CRISPLD1
PKD2	0	0.922645940636187	0.646	0.164	0	2	PKD2
COL6A1	0	0.919180206391949	0.695	0.154	0	2	COL6A1
NR2F2	0	0.918618491551614	0.567	0.125	0	2	NR2F2
HSPB6	0	0.918490308408622	0.516	0.1	0	2	HSPB6
GJA1	0	0.915041677428092	0.575	0.115	0	2	GJA1
PHLDA3	0	0.914296608470489	0.541	0.112	0	2	PHLDA3
EPB41L4A-AS1	0	0.912957371786084	0.756	0.303	0	2	EPB41L4A-AS1
MAP3K20	0	0.909991956861647	0.627	0.157	0	2	MAP3K20
RAB34	0	0.909865452951893	0.728	0.253	0	2	RAB34
CP	0	0.909674465599965	0.417	0.069	0	2	CP
PDE1A	0	0.906935791306692	0.524	0.079	0	2	PDE1A
SIVA1	0	0.905047376808666	0.862	0.413	0	2	SIVA1
SPARC	0	0.904510833483784	0.895	0.231	0	2	SPARC
SOD1	0	0.897384314339361	0.914	0.589	0	2	SOD1
DST	0	0.896311903410322	0.724	0.264	0	2	DST
NFIX	0	0.89002212145523	0.646	0.142	0	2	NFIX
GADD45A	0	0.887361938671696	0.808	0.368	0	2	GADD45A
CYBRD1	0	0.885296254469768	0.711	0.24	0	2	CYBRD1
FIS1	0	0.884246060885994	0.879	0.48	0	2	FIS1
NDUFB7	0	0.883256119767316	0.842	0.415	0	2	NDUFB7
ILK	0	0.882122447220763	0.785	0.322	0	2	ILK
RERG	0	0.877108940307743	0.505	0.077	0	2	RERG
GNAS	0	0.876504493013556	0.931	0.668	0	2	GNAS
SSPN	0	0.876445084206063	0.66	0.175	0	2	SSPN
MRPL33	0	0.875891956072103	0.879	0.463	0	2	MRPL33
MRFAP1	0	0.870579396168558	0.912	0.528	0	2	MRFAP1
FIBIN	0	0.870343666348543	0.526	0.1	0	2	FIBIN
MYOCD	0	0.87007738046103	0.475	0.065	0	2	MYOCD
ID1	0	0.869440062758345	0.479	0.125	0	2	ID1
CTTN	0	0.865973355703557	0.609	0.13	0	2	CTTN
SLC25A3	0	0.861126976953265	0.948	0.678	0	2	SLC25A3
NUCKS1	0	0.859107549878511	0.934	0.578	0	2	NUCKS1
LIMCH1	0	0.857199343664463	0.61	0.127	0	2	LIMCH1
NPNT	0	0.856016385672703	0.489	0.075	0	2	NPNT
LDOC1	0	0.855948447968288	0.521	0.081	0	2	LDOC1
PAWR	0	0.854434814667517	0.554	0.109	0	2	PAWR
JAG1	0	0.854331063273841	0.575	0.132	0	2	JAG1
CYB5R3	0	0.850979473862114	0.735	0.271	0	2	CYB5R3
FMOD	0	0.848983775642311	0.551	0.112	0	2	FMOD
IGFBP5	0	0.847211422820366	0.676	0.154	0	2	IGFBP5
MYL6	0	0.843288860554444	0.996	0.935	0	2	MYL6
CFL2	0	0.842062664894969	0.622	0.161	0	2	CFL2
ZFYVE21	0	0.841960055566138	0.642	0.177	0	2	ZFYVE21
PDLIM7	0	0.841034208591028	0.608	0.17	0	2	PDLIM7
SCRG1	0	0.839432865070344	0.458	0.11	0	2	SCRG1
PTGIS	0	0.838252695020916	0.559	0.113	0	2	PTGIS
SCX	0	0.837979005958694	0.424	0.069	0	2	SCX
DUSP26	0	0.837631888668716	0.472	0.061	0	2	DUSP26
MT-ND4	0	0.836508750422149	0.938	0.83	0	2	MT-ND4
PRDM6	0	0.836006854518754	0.489	0.077	0	2	PRDM6
ST13	0	0.835800729532823	0.851	0.472	0	2	ST13
DACT3	0	0.834356060512294	0.503	0.083	0	2	DACT3
WISP2	0	0.830905329623551	0.431	0.094	0	2	WISP2
SERTAD4-AS1	0	0.830619877270367	0.505	0.097	0	2	SERTAD4-AS1
TCEAL3	0	0.827042824204624	0.627	0.207	0	2	TCEAL3
LAPTM4A	0	0.82298106386802	0.95	0.563	0	2	LAPTM4A
NENF	0	0.819399204834189	0.81	0.367	0	2	NENF
PSIP1	0	0.819313214435476	0.78	0.321	0	2	PSIP1
SNRPN	0	0.81757089406719	0.823	0.41	0	2	SNRPN
SMTN	0	0.813619712805119	0.476	0.088	0	2	SMTN
KANK2	0	0.809350794724525	0.609	0.139	0	2	KANK2
COL18A1	0	0.804495476076904	0.561	0.127	0	2	COL18A1
NET1	0	0.799910676450385	0.564	0.148	0	2	NET1
NDUFC2	0	0.79838483816846	0.846	0.434	0	2	NDUFC2
ENAH	0	0.797956220243343	0.582	0.132	0	2	ENAH
CD63	0	0.797664177736219	0.988	0.721	0	2	CD63
MYH9	0	0.790816951390648	0.855	0.463	0	2	MYH9
PRUNE2	0	0.790625915235601	0.523	0.119	0	2	PRUNE2
NDUFC1	0	0.789727730077442	0.797	0.382	0	2	NDUFC1
PARK7	0	0.786972558657936	0.938	0.608	0	2	PARK7
TIMP2	0	0.780644179272361	0.89	0.422	0	2	TIMP2
CNN3	0	0.78059152044258	0.65	0.163	0	2	CNN3
ISCU	0	0.779706389423582	0.892	0.517	0	2	ISCU
ARL2	0	0.775039070949338	0.74	0.302	0	2	ARL2
C1R	0	0.773058292970204	0.628	0.141	0	2	C1R
AEBP1	0	0.771352403513904	0.666	0.164	0	2	AEBP1
PROS1	0	0.768346701069107	0.491	0.137	0	2	PROS1
HAND2-AS1	0	0.76714202490729	0.449	0.065	0	2	HAND2-AS1
CLIC4	0	0.761378885975799	0.715	0.293	0	2	CLIC4
TSC22D1	0	0.761186189711097	0.691	0.213	0	2	TSC22D1
SBSPON	0	0.756365129092588	0.425	0.051	0	2	SBSPON
LBH1	0	0.754851968648806	0.687	0.262	0	2	LBH
DMD	0	0.75386742934729	0.506	0.125	0	2	DMD
CTSF	0	0.752665086393494	0.579	0.17	0	2	CTSF
TCEAL9	0	0.751111117954893	0.605	0.186	0	2	TCEAL9
NFIB	0	0.749397774360757	0.664	0.164	0	2	NFIB
BEX4	0	0.749044745610637	0.655	0.276	0	2	BEX4
PRDX2	0	0.746362361861749	0.795	0.377	0	2	PRDX2
APP	0	0.742715578671884	0.638	0.217	0	2	APP
SH3BGR	0	0.742528886232928	0.457	0.076	0	2	SH3BGR
LINC00844	0	0.740269755658656	0.336	0.028	0	2	LINC00844
SRP14	0	0.738209573765888	0.986	0.845	0	2	SRP14
MRAP2	0	0.736513329669362	0.46	0.075	0	2	MRAP2
PPP1R3C	0	0.731370959554242	0.459	0.08	0	2	PPP1R3C
PXMP2	0	0.730246387271341	0.456	0.081	0	2	PXMP2
SLMAP	0	0.728415362888987	0.578	0.174	0	2	SLMAP
MRPL51	0	0.728007566529291	0.777	0.373	0	2	MRPL51
WASL	0	0.727176143807216	0.563	0.171	0	2	WASL
BEX2	0	0.726785148784386	0.384	0.076	0	2	BEX2
COL8A1	0	0.726540351604507	0.501	0.106	0	2	COL8A1
CCNB1IP1	0	0.725774964633976	0.542	0.169	0	2	CCNB1IP1
LINC02269	0	0.725072320868782	0.398	0.064	0	2	LINC02269
SDC2	0	0.72398391669831	0.632	0.197	0	2	SDC2
ZNF385D	0	0.721489551228132	0.456	0.087	0	2	ZNF385D
COL21A1	0	0.719020332849406	0.498	0.098	0	2	COL21A1
MRGPRF	0	0.714102033132066	0.431	0.071	0	2	MRGPRF
TIMP3	0	0.713332038617491	0.672	0.148	0	2	TIMP3
NFIC	0	0.713110659351884	0.681	0.278	0	2	NFIC
CRNDE	0	0.711614408111675	0.479	0.085	0	2	CRNDE
SMAD9	0	0.710782292170297	0.448	0.08	0	2	SMAD9
TWSG1	0	0.705704096732686	0.536	0.159	0	2	TWSG1
ACTG1	0	0.704210009944819	0.995	0.928	0	2	ACTG1
MYO1D	0	0.696435730765148	0.545	0.148	0	2	MYO1D
VCL	0	0.696218673993185	0.542	0.15	0	2	VCL
GUCY1A1	0	0.693969309729622	0.456	0.093	0	2	GUCY1A1
TMEM106C	0	0.692315114908037	0.563	0.163	0	2	TMEM106C
PHGDH	0	0.689748967722596	0.426	0.076	0	2	PHGDH
COL4A2	0	0.689463880026714	0.533	0.128	0	2	COL4A2
C1S	0	0.687187377451901	0.58	0.134	0	2	C1S
SMIM10	0	0.686156883235818	0.448	0.08	0	2	SMIM10
AQP1	0	0.681884230344073	0.627	0.13	0	2	AQP1
ZNF503	0	0.68092137166804	0.486	0.156	0	2	ZNF503
SHISA4	0	0.680203324385577	0.433	0.082	0	2	SHISA4
RAB13	0	0.676078081245248	0.733	0.277	0	2	RAB13
ROCK2	0	0.674107460357686	0.613	0.236	0	2	ROCK2
PNKD	0	0.673985984785756	0.633	0.245	0	2	PNKD
MAP4	0	0.671489352301284	0.732	0.309	0	2	MAP4
AKR1C3	0	0.670009596612057	0.445	0.105	0	2	AKR1C3
YAP1	0	0.668205497636641	0.489	0.11	0	2	YAP1
ITGA10	0	0.666057450586767	0.411	0.081	0	2	ITGA10
MRVI1	0	0.664543663182969	0.504	0.108	0	2	MRVI1
RBMS3	0	0.663856534934847	0.56	0.138	0	2	RBMS3
PPFIBP1	0	0.662748869143206	0.548	0.145	0	2	PPFIBP1
HSPB2	0	0.661926964064585	0.408	0.067	0	2	HSPB2
PKIG	0	0.659828071162138	0.466	0.113	0	2	PKIG
SORBS2	0	0.657849972575934	0.451	0.09	0	2	SORBS2
NCKAP1	0	0.656507077275972	0.485	0.12	0	2	NCKAP1
MSRB2	0	0.656403841144212	0.586	0.216	0	2	MSRB2
TIMP1	0	0.652598023749763	0.95	0.516	0	2	TIMP1
GNG12	0	0.650618719200437	0.535	0.15	0	2	GNG12
PLK2	0	0.648207049611049	0.425	0.114	0	2	PLK2
GEM	0	0.64397361293653	0.558	0.176	0	2	GEM
THRB	0	0.643716456487469	0.446	0.102	0	2	THRB
THBS2	0	0.643188527376636	0.429	0.099	0	2	THBS2
KCNMB1	0	0.640203597607184	0.474	0.12	0	2	KCNMB1
EFEMP1	0	0.638349524973418	0.633	0.146	0	2	EFEMP1
SPEG	0	0.637418802202639	0.414	0.066	0	2	SPEG
BCAM	0	0.634337346755281	0.414	0.076	0	2	BCAM
MXRA8	0	0.633803334702721	0.513	0.121	0	2	MXRA8
KANK1	0	0.63292355547669	0.427	0.103	0	2	KANK1
AAMDC	0	0.630646953936488	0.547	0.176	0	2	AAMDC
ZNF704	0	0.629872874828665	0.468	0.124	0	2	ZNF704
MBNL1-AS1	0	0.628340962278409	0.373	0.078	0	2	MBNL1-AS1
PDGFA	0	0.624075997371487	0.434	0.114	0	2	PDGFA
WTIP	0	0.62103995522722	0.4	0.073	0	2	WTIP
TM4SF1	0	0.619633756691235	0.547	0.134	0	2	TM4SF1
LIMS2	0	0.619162041297488	0.431	0.091	0	2	LIMS2
SGCB	0	0.618386388753953	0.501	0.127	0	2	SGCB
TMEM159	0	0.617855180099826	0.473	0.149	0	2	TMEM159
ARPC1A	0	0.617368549552661	0.58	0.22	0	2	ARPC1A
LAYN	0	0.611144805058222	0.397	0.065	0	2	LAYN
LINC00702	0	0.60852932196966	0.381	0.056	0	2	LINC00702
SYNM	0	0.608101106489233	0.448	0.095	0	2	SYNM
C1QTNF1	0	0.607496578432293	0.393	0.079	0	2	C1QTNF1
SULF1	0	0.606206125264374	0.392	0.092	0	2	SULF1
COPZ2	0	0.605260126844564	0.512	0.139	0	2	COPZ2
CCDC146	0	0.602234831874058	0.384	0.084	0	2	CCDC146
HEY2	0	0.601604456660629	0.368	0.06	0	2	HEY2
HSPB8	0	0.601359091661319	0.38	0.073	0	2	HSPB8
PAM	0	0.597645711951594	0.512	0.154	0	2	PAM
MPDZ	0	0.594242964421162	0.41	0.084	0	2	MPDZ
ARMCX1	0	0.593183112506942	0.455	0.138	0	2	ARMCX1
HACD1	0	0.592180400235966	0.384	0.063	0	2	HACD1
RASL12	0	0.59043664572547	0.381	0.056	0	2	RASL12
PRRX2	0	0.58794127777713	0.402	0.076	0	2	PRRX2
SUGCT	0	0.587084942778882	0.36	0.077	0	2	SUGCT
PTGER3	0	0.585474048908492	0.333	0.055	0	2	PTGER3
CTHRC1	0	0.584070844190533	0.379	0.095	0	2	CTHRC1
RTL8A	0	0.583752209974038	0.446	0.126	0	2	RTL8A
THRA	0	0.580362256835259	0.422	0.115	0	2	THRA
LMO7	0	0.579653445004269	0.392	0.092	0	2	LMO7
KALRN	0	0.576126974429335	0.345	0.068	0	2	KALRN
SGCE	0	0.575864245724844	0.413	0.096	0	2	SGCE
AOC3	0	0.574399194480246	0.395	0.089	0	2	AOC3
LINC01088	0	0.571248603796795	0.276	0.031	0	2	LINC01088
MAOA	0	0.56848040403216	0.364	0.067	0	2	MAOA
DDR2	0	0.567349439093342	0.485	0.121	0	2	DDR2
NPR1	0	0.566041460014062	0.364	0.074	0	2	NPR1
ADSSL1	0	0.559428036747836	0.299	0.048	0	2	ADSSL1
PCDH11X	0	0.557486110124248	0.29	0.043	0	2	PCDH11X
AC068888.1	0	0.557184349177029	0.393	0.074	0	2	AC068888.1
ALDH6A1	0	0.555382670145327	0.371	0.094	0	2	ALDH6A1
INSR	0	0.553140455977949	0.402	0.113	0	2	INSR
SELENBP1	0	0.550860854429755	0.342	0.067	0	2	SELENBP1
PDLIM1	0	0.549014179033507	0.569	0.184	0	2	PDLIM1
ATOH8	0	0.546494288697267	0.326	0.058	0	2	ATOH8
LARP6	0	0.54534400155089	0.386	0.084	0	2	LARP6
PBX1	0	0.542915402638184	0.386	0.099	0	2	PBX1
PDLIM4	0	0.542513613211145	0.387	0.085	0	2	PDLIM4
SNTA1	0	0.54112706723437	0.396	0.085	0	2	SNTA1
MYEF2	0	0.537672722264573	0.383	0.101	0	2	MYEF2
RBFOX2	0	0.534928511183211	0.39	0.092	0	2	RBFOX2
DMKN	0	0.53441492987096	0.335	0.057	0	2	DMKN
FN1	0	0.529643513869635	0.765	0.203	0	2	FN1
KRT8	0	0.527440737826063	0.309	0.05	0	2	KRT8
TSPAN2	0	0.527406333172685	0.387	0.082	0	2	TSPAN2
PDGFRA	0	0.524707379404137	0.348	0.084	0	2	PDGFRA
PTP4A3	0	0.522257678018605	0.372	0.077	0	2	PTP4A3
FBXO2	0	0.520341777253753	0.319	0.065	0	2	FBXO2
NCS1	0	0.519856757359687	0.36	0.09	0	2	NCS1
C1QTNF7	0	0.51806543440619	0.336	0.061	0	2	C1QTNF7
DIXDC1	0	0.515474659592368	0.394	0.096	0	2	DIXDC1
ARHGEF17	0	0.513714994616886	0.349	0.071	0	2	ARHGEF17
LTBP4	0	0.512640484035651	0.569	0.175	0	2	LTBP4
MAOB	0	0.512592699261893	0.345	0.06	0	2	MAOB
ST6GAL2	0	0.509127723405397	0.284	0.046	0	2	ST6GAL2
CMBL	0	0.507363475431467	0.321	0.07	0	2	CMBL
LMO3	0	0.507293129546199	0.312	0.058	0	2	LMO3
VASN	0	0.505672934020089	0.376	0.095	0	2	VASN
FEZ1	0	0.504619580989007	0.421	0.114	0	2	FEZ1
ECM2	0	0.502809824237772	0.388	0.101	0	2	ECM2
GSN	0	0.50170713065689	0.961	0.449	0	2	GSN
MANBAL	0	0.501001154980156	0.371	0.087	0	2	MANBAL
TWIST1	0	0.495579711498574	0.329	0.07	0	2	TWIST1
ITGA7	0	0.495147571459626	0.327	0.058	0	2	ITGA7
MIR497HG	0	0.490871122684383	0.312	0.059	0	2	MIR497HG
ACADL	0	0.487069166681511	0.279	0.041	0	2	ACADL
SYNPO	0	0.486160957256848	0.521	0.134	0	2	SYNPO
NXPH3	0	0.48579477257336	0.306	0.048	0	2	NXPH3
FGF2	0	0.484702652894354	0.328	0.074	0	2	FGF2
IGFBP6	0	0.482646589927713	0.681	0.167	0	2	IGFBP6
ALDH1B1	0	0.476962261963153	0.321	0.069	0	2	ALDH1B1
RGS4	0	0.476234981520517	0.247	0.043	0	2	RGS4
AP002884.1	0	0.476193010322288	0.324	0.071	0	2	AP002884.1
GPRC5C	0	0.471882602951582	0.294	0.062	0	2	GPRC5C
DPYSL3	0	0.468941320303253	0.441	0.122	0	2	DPYSL3
FOXC2	0	0.468550934507924	0.33	0.068	0	2	FOXC2
KLF15	0	0.466630398058066	0.273	0.036	0	2	KLF15
PPP1R1A	0	0.466584648978737	0.26	0.027	0	2	PPP1R1A
TMEM98	0	0.464474646569335	0.34	0.082	0	2	TMEM98
FSTL1	0	0.462005358820309	0.49	0.132	0	2	FSTL1
GSG1L	0	0.461748727850205	0.278	0.036	0	2	GSG1L
FAM13C	0	0.453789688867186	0.266	0.049	0	2	FAM13C
NPTX2	0	0.452465416914139	0.251	0.032	0	2	NPTX2
ANTXR1	0	0.451491610226978	0.55	0.155	0	2	ANTXR1
FHL5	0	0.449737686927594	0.229	0.033	0	2	FHL5
MTUS2	0	0.446101402972228	0.251	0.036	0	2	MTUS2
AKAP6	0	0.440746725969215	0.27	0.051	0	2	AKAP6
SGIP1	0	0.438138619078171	0.29	0.051	0	2	SGIP1
LPAR1	0	0.436383957102831	0.293	0.055	0	2	LPAR1
PCDH10	0	0.428790009842864	0.291	0.06	0	2	PCDH10
GNG11	0	0.42441103853291	0.495	0.142	0	2	GNG11
SLC22A3	0	0.416912991354024	0.271	0.048	0	2	SLC22A3
C1QTNF2	0	0.415827063703592	0.297	0.065	0	2	C1QTNF2
RHOD	0	0.413675479824569	0.28	0.048	0	2	RHOD
SHROOM3	0	0.411036638022816	0.268	0.048	0	2	SHROOM3
ACTG2	0	0.409873661198457	0.281	0.053	0	2	ACTG2
PGR	0	0.409187996771219	0.259	0.046	0	2	PGR
LINC00982	0	0.406290166116253	0.239	0.036	0	2	LINC00982
BTC	0	0.403943547554501	0.237	0.032	0	2	BTC
COL3A1	0	0.396223603342192	0.458	0.124	0	2	COL3A1
KCNA5	0	0.39453365166662	0.234	0.035	0	2	KCNA5
ERBB2	0	0.392575171001595	0.258	0.048	0	2	ERBB2
ARHGEF25	0	0.386098698994999	0.275	0.052	0	2	ARHGEF25
FNDC5	0	0.384437503710161	0.19	0.024	0	2	FNDC5
ADCY5	0	0.377386543773274	0.228	0.034	0	2	ADCY5
ATP1A2	0	0.374890571467132	0.213	0.034	0	2	ATP1A2
PART1	0	0.374609996271992	0.205	0.027	0	2	PART1
PRDM16	0	0.373114461236825	0.229	0.036	0	2	PRDM16
LINC00310	0	0.36761586565702	0.191	0.018	0	2	LINC00310
C14orf132	0	0.361537042347286	0.24	0.044	0	2	C14orf132
TRNP1	0	0.360461096446467	0.228	0.039	0	2	TRNP1
PCLO	0	0.36024960379295	0.16	0.016	0	2	PCLO
CSDC2	0	0.355913822374388	0.214	0.028	0	2	CSDC2
PACSIN3	0	0.350220855001276	0.243	0.042	0	2	PACSIN3
FABP3	0	0.348616828808035	0.22	0.036	0	2	FABP3
SCUBE1	0	0.337339960102486	0.172	0.017	0	2	SCUBE1
NUPR2	0	0.33194267880374	0.193	0.025	0	2	NUPR2
SNCAIP	0	0.330911623562243	0.189	0.024	0	2	SNCAIP
HOXA3	0	0.327886076841381	0.195	0.029	0	2	HOXA3
PIANP	0	0.318394665768113	0.201	0.031	0	2	PIANP
DIRAS3	0	0.312917239682272	0.169	0.022	0	2	DIRAS3
AC093390.1	0	0.311662067231475	0.18	0.024	0	2	AC093390.1
CKMT2	0	0.287960326499596	0.189	0.027	0	2	CKMT2
FAM181B	0	0.28382435566316	0.154	0.015	0	2	FAM181B
RPS6KA6	0	0.283704485020944	0.142	0.015	0	2	RPS6KA6
DGKI	0	0.270911875589105	0.144	0.014	0	2	DGKI
TCEAL7	7.91811731612041e-308	0.398337793639325	0.252	0.048	1.84737595102405e-303	2	TCEAL7
ANG	1.90789922102915e-307	0.536081043833459	0.384	0.108	4.4513196725831e-303	2	ANG
CAMLG	4.01584512772729e-307	0.768340746270847	0.749	0.359	9.36936826750054e-303	2	CAMLG
BANF1	1.76230059876663e-306	0.719352302243047	0.772	0.375	4.11162352698243e-302	2	BANF1
S100A13	2.22555329075202e-306	0.520241390514346	0.551	0.181	5.19243838265355e-302	2	S100A13
AC027031.2	2.77211682421466e-305	0.372495144425027	0.22	0.038	6.46762576257523e-301	2	AC027031.2
MRPS6	1.26744886399595e-304	0.776172341067246	0.716	0.315	2.95708494458896e-300	2	MRPS6
AR	5.73402127137032e-304	0.48359770834712	0.328	0.077	1.33780450282341e-299	2	AR
SNHG18	8.59360459485083e-304	0.393462866636643	0.271	0.055	2.00497388802465e-299	2	SNHG18
VCAN	4.24859649811672e-303	0.410010205550658	0.557	0.177	9.91240048975612e-299	2	VCAN
ANXA4	2.12093601555826e-301	0.661135629317681	0.657	0.274	4.94835581789899e-297	2	ANXA4
EHD2	4.0663836133449e-301	0.428484342677292	0.312	0.072	9.48727960829499e-297	2	EHD2
ANO1	4.72498128593745e-301	0.448938288717692	0.297	0.065	1.10238538382207e-296	2	ANO1
BTF3	1.46034758757809e-300	0.662852449514072	0.984	0.879	3.40713695657844e-296	2	BTF3
POLR2I	8.67702206642675e-300	0.644984383619136	0.616	0.245	2.02443601831802e-295	2	POLR2I
KCNJ8	1.53067181587249e-299	0.31893609513998	0.203	0.032	3.5712104136121e-295	2	KCNJ8
AKAP1	5.39315171981679e-299	0.555251861184889	0.396	0.112	1.25827622775045e-294	2	AKAP1
CAP2	5.41030034740598e-299	0.386513940720835	0.275	0.057	1.26227717405329e-294	2	CAP2
MT1M	1.24711350131784e-298	0.296183019866153	0.334	0.08	2.90964050992464e-294	2	MT1M
CAMTA1	1.36684894241523e-298	0.690755571102077	0.759	0.37	3.18899526754897e-294	2	CAMTA1
EPS8	2.3726531560001e-298	0.705885772072115	0.666	0.285	5.53563707826383e-294	2	EPS8
PDGFRB	4.62795882502822e-298	0.436824036873668	0.385	0.102	1.07974907346733e-293	2	PDGFRB
NOX4	5.4386141010186e-298	0.416998952904624	0.26	0.052	1.26888305590865e-293	2	NOX4
PRDX1	1.98814946232923e-297	0.722060973312233	0.948	0.622	4.63855151056032e-293	2	PRDX1
VGLL4	6.10015765095492e-297	0.630986759389245	0.548	0.198	1.42322778154429e-292	2	VGLL4
GSTM3	6.89884389350141e-297	0.525874236862428	0.464	0.147	1.60956926879281e-292	2	GSTM3
PDE8B	2.38963976084091e-295	0.319145124144075	0.179	0.026	5.57526852601792e-291	2	PDE8B
INHBA	3.03516822898544e-295	0.310927903200421	0.342	0.083	7.08135099504592e-291	2	INHBA
RASL11A	3.99526563840367e-295	0.377848938578724	0.256	0.051	9.3213542609596e-291	2	RASL11A
ACTN4	1.70179882991411e-294	0.80144855354579	0.791	0.388	3.97046685007262e-290	2	ACTN4
PPP1R12A	3.39798318992837e-294	0.834205282036164	0.823	0.455	7.92783458042187e-290	2	PPP1R12A
DNAJC19	7.40230129442589e-294	0.650910994340488	0.671	0.289	1.72703091500251e-289	2	DNAJC19
CHCHD2	1.00909386945035e-293	0.670489130689309	0.972	0.804	2.35431690681461e-289	2	CHCHD2
RNASEH2C	4.10065693000813e-293	0.670757514934146	0.661	0.286	9.56724268340197e-289	2	RNASEH2C
CNBP	2.44404080500033e-292	0.745753419271183	0.939	0.663	5.70219160214627e-288	2	CNBP
TRIP6	3.24560384584949e-292	0.557834170246402	0.453	0.149	7.57231833275146e-288	2	TRIP6
SKP1	7.52141069759998e-292	0.667395037696489	0.976	0.798	1.75482032985705e-287	2	SKP1
ARHGAP10	1.10438455433787e-290	0.618153488394075	0.469	0.155	2.57663960372568e-286	2	ARHGAP10
TBL1X	7.60388915453748e-290	0.578920619240162	0.437	0.139	1.77406337864514e-285	2	TBL1X
FMC1	1.38134996785141e-289	0.553030128255961	0.499	0.172	3.22282760999412e-285	2	FMC1
RBP1	1.7464819012392e-289	0.461086545332821	0.311	0.073	4.07471692378119e-285	2	RBP1
SEMA3D	1.76323554281583e-289	0.328899725143657	0.193	0.03	4.11380484494361e-285	2	SEMA3D
COBLL1	4.29440395785373e-288	0.499296757967686	0.367	0.1	1.00192738740685e-283	2	COBLL1
NDUFB10	8.47971800764445e-288	0.71637246318944	0.854	0.483	1.97840300836353e-283	2	NDUFB10
RGS3	1.14939861709888e-287	0.48348695595637	0.367	0.098	2.6816619135534e-283	2	RGS3
LEPROT	1.86629924282507e-287	0.742031054822523	0.751	0.363	4.35426276343518e-283	2	LEPROT
SESTD1	3.55732551429163e-287	0.653225898747958	0.55	0.206	8.29959615739379e-283	2	SESTD1
HYI	6.23414640416189e-286	0.574777238555315	0.485	0.17	1.45448869755501e-281	2	HYI
C16orf45	1.91128111699083e-285	0.473920618846726	0.328	0.083	4.4592099740513e-281	2	C16orf45
CRTAP	3.86567373906927e-285	0.707552468249807	0.722	0.344	9.01900340062252e-281	2	CRTAP
HABP4	4.35195530195548e-285	0.444120863485196	0.394	0.112	1.01535469149923e-280	2	HABP4
RYR2	4.63532913300703e-285	0.310050215149373	0.172	0.025	1.08146864002187e-280	2	RYR2
TUSC1	1.24934988428333e-284	0.488984054051207	0.346	0.093	2.91485821502144e-280	2	TUSC1
ADH1B	1.79824139922755e-283	1.22180041456564	0.349	0.089	4.19547700853781e-279	2	ADH1B
LTBP2	6.53916547615826e-282	0.426991465675824	0.516	0.171	1.52565269724248e-277	2	LTBP2
NME3	6.16654438831195e-281	0.680663761919935	0.754	0.372	1.43871647123706e-276	2	NME3
TOMM20	9.77890290395641e-281	0.730147098535256	0.918	0.612	2.28151583652207e-276	2	TOMM20
NACA	2.38155841694211e-280	0.540313237081142	0.993	0.944	5.55641394256763e-276	2	NACA
PGM5	4.97918755130812e-279	0.451482749191081	0.344	0.092	1.1616942475957e-274	2	PGM5
LTBP3	2.20617886164154e-278	0.565964472830898	0.553	0.201	5.14723590209588e-274	2	LTBP3
SUN2	1.00889141979207e-277	0.638385068758143	0.703	0.304	2.35384457151689e-273	2	SUN2
PRRX1	3.29659352315011e-277	0.434688788956568	0.395	0.108	7.69128234886153e-273	2	PRRX1
DSEL	3.44790950217674e-277	0.464827395224589	0.34	0.088	8.04431765952856e-273	2	DSEL
NUDC	5.03225556617048e-276	0.645195762995559	0.777	0.395	1.17407554614324e-271	2	NUDC
TLN1	9.64825479476868e-276	0.783282986361857	0.839	0.471	2.25103432616748e-271	2	TLN1
RHOB	1.29907622900013e-275	0.724188816654426	0.772	0.354	3.0308747498802e-271	2	RHOB
SOX5	1.30375931328784e-275	0.357296538593414	0.212	0.038	3.04180085383186e-271	2	SOX5
ZEB1	1.81088611843531e-275	0.521057247446721	0.558	0.201	4.22497840292143e-271	2	ZEB1
RGN	1.31057661626614e-273	0.372296490826057	0.246	0.05	3.05770630341053e-269	2	RGN
HSPA4L	2.25270056567751e-273	0.376202642150082	0.211	0.038	5.2557756897822e-269	2	HSPA4L
EMILIN1	2.755830448653e-272	0.475160475810214	0.371	0.104	6.42962801975232e-268	2	EMILIN1
BMPR1B	1.79437172624368e-271	0.415956027941918	0.24	0.049	4.18644867449912e-267	2	BMPR1B
HRCT1	1.85826338072015e-271	0.364054195554975	0.215	0.039	4.33551429355819e-267	2	HRCT1
GPX3	2.74228585604931e-271	0.715818624751922	0.518	0.193	6.39802713074865e-267	2	GPX3
WWTR1	4.58725773194528e-271	0.336100569703344	0.425	0.126	1.07025310144015e-266	2	WWTR1
PDZRN3	8.37199838471824e-271	0.351777294454783	0.227	0.044	1.95327094313861e-266	2	PDZRN3
RGS17	1.44838360937145e-270	0.329788571544199	0.195	0.033	3.37922379902454e-266	2	RGS17
EDNRA	6.13319341502269e-270	0.350465898198906	0.215	0.039	1.43093535565894e-265	2	EDNRA
AL078639.1	5.47657145104306e-268	0.429189257706919	0.3	0.072	1.27773888524286e-263	2	AL078639.1
TCEAL1	2.20709614364225e-267	0.518531751859954	0.4	0.124	5.14937601273174e-263	2	TCEAL1
TCEAL8	5.64361379703725e-267	0.59729680476699	0.584	0.241	1.31671153498676e-262	2	TCEAL8
MAGI2	6.11829048426125e-266	0.355955223226576	0.238	0.049	1.42745835288299e-261	2	MAGI2
LAMB2	6.98408913775006e-266	0.508381458524599	0.453	0.147	1.62945783672847e-261	2	LAMB2
GUK1	4.05776066150576e-265	0.721895006934984	0.946	0.73	9.46716139935909e-261	2	GUK1
PGM1	9.88414724199574e-265	0.485420873297448	0.4	0.122	2.30607039303003e-260	2	PGM1
EFEMP2	4.68589419443676e-264	0.457007703810837	0.392	0.115	1.09326597450404e-259	2	EFEMP2
IFI6	4.97122382732007e-262	1.76837298962419	0.657	0.331	1.15983623115204e-257	2	IFI6
SLC25A34-AS1	5.88153193191608e-262	0.325141176462356	0.174	0.027	1.37222021503534e-257	2	SLC25A34-AS1
ANGPT1	6.22684494562316e-262	0.432696865489611	0.291	0.069	1.45278519426334e-257	2	ANGPT1
PPIC	3.29260249093405e-261	0.463047600794809	0.422	0.132	7.68197087159822e-257	2	PPIC
TJP1	1.82620966632136e-260	0.455175452947461	0.368	0.105	4.26072977249436e-256	2	TJP1
TCEAL6	3.00840549769199e-260	0.288259600307212	0.14	0.018	7.01891086666517e-256	2	TCEAL6
MPP7	3.03057258732476e-259	0.358564878832749	0.28	0.064	7.0706289034874e-255	2	MPP7
MT-ATP6	9.39262358886699e-259	0.805329157438522	0.943	0.833	2.19139300951856e-254	2	MT-ATP6
CYHR1	1.45943464202586e-258	0.527273670033997	0.483	0.176	3.40500696331054e-254	2	CYHR1
EGFR	3.30189639776506e-258	0.370205074778631	0.252	0.055	7.70365448562565e-254	2	EGFR
AC009414.2	3.5126514533708e-257	0.310772354460923	0.188	0.032	8.19536710585942e-253	2	AC009414.2
SBDS	3.61456417798979e-256	0.725038385418702	0.848	0.491	8.43313968366798e-252	2	SBDS
CNTN1	4.59905660760095e-255	0.350760708114678	0.223	0.044	1.07300589711938e-250	2	CNTN1
MPG	1.03618621152515e-254	0.559691317542758	0.619	0.265	2.41752605010932e-250	2	MPG
APLP2	1.61620819233914e-254	0.680890294262802	0.873	0.467	3.77077533354645e-250	2	APLP2
RPL141	4.73843830927235e-254	0.537238395033052	0.992	0.969	1.10552504193633e-249	2	RPL14
NTRK3	1.26872719776027e-253	0.406325359105708	0.263	0.06	2.96006742509449e-249	2	NTRK3
TMEM237	1.61115158102667e-253	0.420025905349958	0.307	0.08	3.75897775369333e-249	2	TMEM237
CPXM2	9.78943825173432e-253	0.398903147978454	0.348	0.095	2.28397383851213e-248	2	CPXM2
RRAGA	2.01659959244097e-252	0.520058795403992	0.544	0.215	4.70492850912404e-248	2	RRAGA
VEGFB	4.35399979799454e-252	0.613188763201168	0.674	0.316	1.01583169287011e-247	2	VEGFB
BCAR1	7.21597608711005e-252	0.390629317623181	0.263	0.061	1.68355938088365e-247	2	BCAR1
NAP1L3	2.44260445409752e-251	0.33168744986503	0.193	0.034	5.69884045185493e-247	2	NAP1L3
ATP5PF	4.36550189722176e-251	0.682004793202509	0.864	0.516	1.01851524764081e-246	2	ATP5PF
ALCAM	5.70636873069367e-251	0.645969157640334	0.59	0.248	1.33135288855814e-246	2	ALCAM
PCBD1	1.16557433333135e-250	0.576714826312124	0.549	0.229	2.71940147709538e-246	2	PCBD1
SLC25A23	1.60563392693749e-248	0.321368226497686	0.232	0.049	3.74610451493785e-244	2	SLC25A23
TMEM43	3.36164739150762e-248	0.51939093974968	0.496	0.182	7.84305952912642e-244	2	TMEM43
NRGN	7.21986482908739e-248	0.44093525012494	0.211	0.041	1.68446666327438e-243	2	NRGN
ERBB4	1.02546942772813e-247	0.341871007960972	0.211	0.041	2.39252272183249e-243	2	ERBB4
PDGFC	1.22394416868241e-246	0.517719156182483	0.446	0.156	2.85558413995292e-242	2	PDGFC
NDUFB8	1.48994026149306e-245	0.679599144970911	0.886	0.573	3.47617962408946e-241	2	NDUFB8
MTURN	1.29237018099973e-244	0.48367317314977	0.412	0.137	3.01522886929048e-240	2	MTURN
SEPT10	2.02546351780004e-244	0.492120929219414	0.441	0.154	4.72560893337927e-240	2	SEPT10
BRI3	6.14442549580892e-244	0.669527201227769	0.892	0.515	1.43355591242718e-239	2	BRI3
ARL3	9.43273797340896e-244	0.531649713325309	0.472	0.177	2.20075209657604e-239	2	ARL3
TMEM25	3.07294270263836e-243	0.343062423952405	0.234	0.05	7.16948261952556e-239	2	TMEM25
PSMB5	4.87737277056017e-243	0.558174101270896	0.584	0.254	1.13793984109939e-238	2	PSMB5
LRPAP1	9.0001284555118e-243	0.645372106095276	0.769	0.412	2.09981996995546e-238	2	LRPAP1
TSR2	3.67305616804941e-242	0.437094337062789	0.499	0.186	8.56960734567609e-238	2	TSR2
PDE3A	7.16153961179546e-242	0.379273191682491	0.268	0.064	1.670858806828e-237	2	PDE3A
MEIS2	1.08702142264329e-241	0.415849948361526	0.3	0.077	2.53612968116905e-237	2	MEIS2
BDH2	2.94144197658017e-241	0.480925739033954	0.435	0.148	6.8626782755592e-237	2	BDH2
MT1E	5.2705879245368e-241	0.457891882516358	0.432	0.143	1.22968086867368e-236	2	MT1E
RCN2	7.52024176191132e-241	0.501928214196818	0.63	0.269	1.75454760547153e-236	2	RCN2
GCSH	9.72322105395567e-241	0.44749295940128	0.364	0.113	2.2685247040984e-236	2	GCSH
COX7A2L	1.80162500955746e-240	0.648794787386156	0.824	0.479	4.20337130979852e-236	2	COX7A2L
CYS1	2.23119740105468e-240	0.354886299112818	0.229	0.049	5.20560665640067e-236	2	CYS1
MZT2B	4.17932267039948e-240	0.636121535619307	0.941	0.706	9.75077772230903e-236	2	MZT2B
HSPG2	4.79035392764634e-240	0.381904467239203	0.397	0.121	1.11763747485917e-235	2	HSPG2
LGALS3	3.50497752141003e-239	0.643329769523449	0.88	0.494	8.17746305520173e-235	2	LGALS3
HTRA1	7.48011448837521e-239	0.430151021108011	0.627	0.25	1.74518551128282e-234	2	HTRA1
CD59	3.66156234800063e-238	0.492987620763969	0.709	0.332	8.54279111412027e-234	2	CD59
ASPN	1.28015297735001e-237	0.448775907171544	0.36	0.102	2.98672491145531e-233	2	ASPN
RERGL	2.44783648716574e-237	0.468828389624337	0.151	0.022	5.7110473082064e-233	2	RERGL
GPX4	3.03986564782214e-237	0.746101195039978	0.907	0.625	7.09231054293384e-233	2	GPX4
MAP9	2.31296154896899e-236	0.43148711649907	0.303	0.08	5.39637058989955e-232	2	MAP9
ELN	9.34895734561871e-236	0.415897513766806	0.371	0.109	2.1812052383063e-231	2	ELN
GADD45GIP1	3.03925976100569e-235	0.569666310407591	0.703	0.341	7.09089694840238e-231	2	GADD45GIP1
ANKRD35	9.25513058537077e-234	0.380402564741941	0.282	0.072	2.15931451687285e-229	2	ANKRD35
MPST	2.06280291897141e-233	0.460415777467777	0.422	0.148	4.8127254902522e-229	2	MPST
MEOX2	2.50737780654205e-233	0.394917241292186	0.236	0.052	5.84996316044326e-229	2	MEOX2
POLD2	8.65296693071876e-233	0.445364021939364	0.364	0.115	2.01882371460599e-228	2	POLD2
FAM162A	4.20469514102912e-232	0.563603805652535	0.645	0.302	9.80997423353503e-228	2	FAM162A
S100A16	6.14745829583046e-231	0.343082494661304	0.293	0.076	1.4342634950002e-226	2	S100A16
ENPP1	1.03441249159928e-230	0.376365254793941	0.248	0.058	2.41338778415029e-226	2	ENPP1
PLSCR4	4.45305215512942e-230	0.412768188194598	0.371	0.112	1.03894159831325e-225	2	PLSCR4
RIMKLB	6.87716444583319e-230	0.421369891538372	0.346	0.105	1.60451123685734e-225	2	RIMKLB
TCEA3	1.00150401879618e-229	0.41666971769024	0.279	0.072	2.33660902625337e-225	2	TCEA3
UBE2M	1.12469223801766e-228	0.561219531666101	0.615	0.286	2.62401946051901e-224	2	UBE2M
NT5C3B	1.1300989651457e-228	0.449015634922781	0.371	0.119	2.63663389558144e-224	2	NT5C3B
TMEM120A	2.06629206796171e-228	0.394340643924794	0.359	0.112	4.82086602376147e-224	2	TMEM120A
AC092164.1	3.31967441089354e-227	0.343560910512239	0.2	0.04	7.74513236805572e-223	2	AC092164.1
NR1D1	6.62334508246139e-227	0.457496811782703	0.282	0.075	1.54529264118907e-222	2	NR1D1
FAM198B	6.65391047636681e-227	0.537370809511269	0.527	0.214	1.55242385324114e-222	2	FAM198B
EBPL	1.55327121195347e-226	0.523698772537821	0.501	0.2	3.62393706460865e-222	2	EBPL
CLMP	2.31333716895911e-226	0.391890269319441	0.28	0.072	5.39724694889849e-222	2	CLMP
ERH	5.66215892524673e-226	0.602013652623949	0.834	0.486	1.32103829884931e-221	2	ERH
CD81	1.45764886955383e-225	0.673169737180825	0.951	0.641	3.40084057755603e-221	2	CD81
ITGB5	1.74599433513466e-225	0.467459956280329	0.533	0.216	4.07357938330269e-221	2	ITGB5
HDDC2	5.80963403644842e-225	0.482829880107824	0.524	0.212	1.35544571704378e-220	2	HDDC2
MAGEF1	3.33778343208899e-224	0.381945266691461	0.304	0.087	7.78738252540683e-220	2	MAGEF1
FAM19A5	2.01512410889715e-223	0.254887406635739	0.169	0.029	4.70148605846794e-219	2	FAM19A5
FGFR1	2.15727090899909e-223	0.475035724025856	0.472	0.174	5.03312875778578e-219	2	FGFR1
CHMP2A	3.76029507147186e-223	0.586615391234526	0.732	0.383	8.773144431251e-219	2	CHMP2A
EVA1B	1.21021819212855e-222	0.526909803319302	0.495	0.199	2.82356006405511e-218	2	EVA1B
ITGB1	1.28903905475963e-222	0.602638568088926	0.938	0.639	3.00745701865969e-218	2	ITGB1
BAG2	1.98200208979303e-222	0.414371940029618	0.328	0.095	4.62420907569612e-218	2	BAG2
MRPL49	4.07878291781617e-221	0.397360706070907	0.372	0.12	9.5162084255569e-217	2	MRPL49
LRP10	4.1924263794043e-221	0.558427305414418	0.629	0.295	9.78134998578817e-217	2	LRP10
RPL22	7.53368543431647e-221	0.502742145449409	0.993	0.949	1.75768414868038e-216	2	RPL22
CDC42EP5	8.54173880993386e-221	0.391357269809784	0.293	0.079	1.99287308174567e-216	2	CDC42EP5
FADS3	1.09766095582393e-220	0.520367052606127	0.439	0.159	2.56095277603281e-216	2	FADS3
SMARCD3	1.53667416331758e-220	0.344328516291443	0.27	0.069	3.58521449043624e-216	2	SMARCD3
GLDN	2.69621583383378e-220	0.284330091309831	0.199	0.04	6.29054116191758e-216	2	GLDN
MEF2C	3.17492500793197e-219	0.533709624784569	0.802	0.399	7.40741753600609e-215	2	MEF2C
AK4	4.35309779570236e-219	0.332013569821319	0.223	0.05	1.01562124671532e-214	2	AK4
SPRYD3	4.88581798695254e-219	0.407413130762403	0.34	0.105	1.1399101945359e-214	2	SPRYD3
C7orf50	5.72000952050254e-219	0.550989652734006	0.599	0.275	1.33453542122845e-214	2	C7orf50
BCL7C	1.19009915107366e-218	0.521164793801501	0.634	0.297	2.77662032936995e-214	2	BCL7C
SPINK2	2.14301756258313e-218	0.255664867490637	0.172	0.03	4.9998742752627e-214	2	SPINK2
PRDX6	2.37173914835447e-218	0.598630340027352	0.858	0.522	5.5335046070258e-214	2	PRDX6
GPNMB	3.92998575965553e-218	0.40671026627402	0.519	0.199	9.16904977585231e-214	2	GPNMB
IRS1	3.70064765018425e-217	0.250954384191169	0.155	0.026	8.63398103264488e-213	2	IRS1
TMEM14C	6.52798206557198e-217	0.622731605236333	0.795	0.446	1.5230434957186e-212	2	TMEM14C
ITGA11	6.5534704251041e-217	0.398974403594112	0.266	0.068	1.52899018488104e-212	2	ITGA11
CES1	7.65108516121759e-217	0.423590992666911	0.243	0.058	1.78507467896368e-212	2	CES1
CPNE3	1.02595605530772e-215	0.53465465728577	0.605	0.279	2.39365807263845e-211	2	CPNE3
AIG1	2.02901997051525e-215	0.5242571347347	0.496	0.207	4.73390649320913e-211	2	AIG1
HIF3A	4.00883034345039e-215	0.251530336881179	0.16	0.028	9.35300207430411e-211	2	HIF3A
TMEM56	4.31135766286649e-215	0.302736207528326	0.203	0.043	1.00588285632338e-210	2	TMEM56
GATD3A	4.7277064491362e-215	0.349306374059654	0.248	0.062	1.10302119164797e-210	2	GATD3A
PDAP1	4.87913388755488e-215	0.540213567234012	0.71	0.366	1.13835072730543e-210	2	PDAP1
DDT	4.0640681436279e-214	0.6245693399013	0.727	0.391	9.48187738589826e-210	2	DDT
PLCL1	4.34718104741464e-214	0.358557589285279	0.241	0.058	1.01424081017231e-209	2	PLCL1
RPL81	5.43940505004823e-214	0.466210454237395	0.996	0.967	1.26906759222675e-209	2	RPL8
DEXI	1.7365270857141e-213	0.381929925469101	0.362	0.117	4.05149134367956e-209	2	DEXI
SLIRP	8.54281863900027e-213	0.534283523812837	0.719	0.375	1.99312501666515e-208	2	SLIRP
C8orf59	2.69669779021661e-212	0.588937171177503	0.774	0.439	6.29166561435436e-208	2	C8orf59
ERG	5.21892527044051e-212	0.339465598233054	0.257	0.065	1.21762745484648e-207	2	ERG
METTL5	5.10332606575702e-211	0.51477816909321	0.6	0.28	1.19065700440177e-206	2	METTL5
FKBP7	8.95767321085409e-211	0.379300213949735	0.278	0.077	2.08991473682437e-206	2	FKBP7
SUN1	1.41595677621751e-210	0.472952152956878	0.424	0.155	3.30356875459308e-206	2	SUN1
HMCN1	7.7245746838043e-210	0.347470533288656	0.251	0.062	1.80222051947838e-205	2	HMCN1
HEBP1	8.65267733553113e-210	0.490204386461764	0.498	0.211	2.01875614915277e-205	2	HEBP1
PERP	1.01734978223934e-209	0.424241857687945	0.487	0.178	2.37357877694261e-205	2	PERP
LURAP1L	1.97997880567767e-209	0.300478365537717	0.181	0.036	4.61948855152658e-205	2	LURAP1L
KLHL42	3.33448957310703e-209	0.457216487131851	0.357	0.117	7.77969762301601e-205	2	KLHL42
HSD17B10	5.868551169094e-209	0.483353891044857	0.555	0.245	1.36919167326132e-204	2	HSD17B10
MYL6B	2.40295301596636e-208	0.444526296006539	0.371	0.128	5.60632968155112e-204	2	MYL6B
WDR13	9.15962232971296e-208	0.463757738377131	0.441	0.17	2.13703148574533e-203	2	WDR13
TCEA2	2.14237538422894e-207	0.427926926137295	0.4	0.142	4.99837600894454e-203	2	TCEA2
PLCD3	2.32852921543139e-207	0.302692257404671	0.201	0.043	5.43269151252297e-203	2	PLCD3
KIF1C	2.61270516307009e-207	0.353979805512587	0.344	0.11	6.09570241595883e-203	2	KIF1C
PPP1R16A	1.0736844828021e-206	0.313408782848892	0.223	0.052	2.50501326682558e-202	2	PPP1R16A
RWDD1	1.97814702867182e-206	0.595624592138818	0.799	0.468	4.61521483259423e-202	2	RWDD1
CLTA	2.87164229935488e-206	0.575795059037136	0.837	0.497	6.69982864862486e-202	2	CLTA
OMD	3.9412907546252e-206	0.287327062504668	0.344	0.101	9.19542545961605e-202	2	OMD
DYNLL1	1.22138288425594e-205	0.597822003788825	0.93	0.64	2.84960840725753e-201	2	DYNLL1
PPM1K	2.24175091368535e-205	0.542408428733614	0.54	0.229	5.23022905671929e-201	2	PPM1K
PTN	6.06977368804416e-205	0.499394886443665	0.239	0.058	1.41613889915758e-200	2	PTN
MRPL43	6.1411522420597e-205	0.500615821307325	0.549	0.245	1.43279222959495e-200	2	MRPL43
RPL241	1.83636350424452e-204	0.50770640426201	0.995	0.961	4.2844196917529e-200	2	RPL24
GLT8D2	7.15625358962195e-204	0.379556594492242	0.291	0.083	1.6696255249947e-199	2	GLT8D2
CASQ2	1.16144394543017e-203	0.261994013845513	0.174	0.033	2.70976486908312e-199	2	CASQ2
KDELR1	2.11101745500089e-202	0.549707895644269	0.622	0.303	4.92521482426258e-198	2	KDELR1
PINK1	3.21123261483686e-202	0.422151409653053	0.416	0.157	7.49212681367587e-198	2	PINK1
PID1	5.28441023318084e-202	0.518658568181591	0.518	0.219	1.23290575150342e-197	2	PID1
RPL51	8.22915639952391e-202	0.537925508871471	0.991	0.955	1.91994447957292e-197	2	RPL5
MRPL20	1.14863797713231e-201	0.557360929464772	0.741	0.412	2.67988726444739e-197	2	MRPL20
REXO2	1.86430716335521e-201	0.516693444054344	0.565	0.254	4.34961504282405e-197	2	REXO2
BOD1	1.94175772064504e-201	0.433517891347317	0.404	0.15	4.53031493803695e-197	2	BOD1
ZCRB1	2.56707984319692e-201	0.533538933217788	0.632	0.311	5.98925398216273e-197	2	ZCRB1
TMTC1	3.09434070262691e-201	0.33556817385646	0.23	0.056	7.21940629329885e-197	2	TMTC1
ITGA3	3.2868442384788e-201	0.32314843030348	0.208	0.047	7.66853629279489e-197	2	ITGA3
NDUFS4	3.66334190169624e-201	0.521788807285512	0.625	0.31	8.54694299084749e-197	2	NDUFS4
MRPS36	1.75199576070881e-200	0.525290043955031	0.598	0.287	4.08758130930973e-196	2	MRPS36
NPTN	6.11710763283546e-200	0.555046606983193	0.566	0.265	1.42718238181684e-195	2	NPTN
ECI1	9.07405431493884e-200	0.454069483981288	0.457	0.186	2.11706761221838e-195	2	ECI1
CFAP36	9.33004408665594e-200	0.42156505488951	0.435	0.162	2.1767925858577e-195	2	CFAP36
EBF1	1.28459016088862e-199	0.382948477935226	0.31	0.093	2.99707730436925e-195	2	EBF1
RNF7	1.23342368481263e-198	0.553429138058612	0.772	0.441	2.87770079903636e-194	2	RNF7
SSBP3	1.95411241803708e-198	0.455219667283412	0.379	0.137	4.55913968252231e-194	2	SSBP3
POLR2C	4.04272205219251e-198	0.442320373220653	0.524	0.223	9.43207481997034e-194	2	POLR2C
NDUFAF2	9.27811817595448e-198	0.481144517516388	0.475	0.196	2.16467775163194e-193	2	NDUFAF2
GABARAPL2	1.14799970991258e-197	0.573136118033914	0.873	0.556	2.67839812319704e-193	2	GABARAPL2
RTL8C	1.26630773885406e-197	0.456810664853722	0.438	0.17	2.95442258552041e-193	2	RTL8C
CDKN1C	5.15571006982684e-197	0.487311035019206	0.44	0.169	1.2028787163913e-192	2	CDKN1C
PKD1	6.8110038440482e-197	0.432741511230025	0.342	0.113	1.58907530685488e-192	2	PKD1
CCDC8	6.99611252501296e-197	0.252369492661259	0.165	0.032	1.63226301321077e-192	2	CCDC8
RUNX1T1	9.38031503310403e-197	0.374393616994076	0.246	0.064	2.1885213003735e-192	2	RUNX1T1
RPLP11	2.29326642056416e-196	0.405795300747723	0.999	0.991	5.35041988581824e-192	2	RPLP1
OLFML3	3.11379525129425e-196	0.393339994387885	0.297	0.088	7.26479570079462e-192	2	OLFML3
SPAG16	6.99257309984412e-196	0.362815230046114	0.314	0.098	1.63143722992463e-191	2	SPAG16
WDR83OS	4.55208110273616e-195	0.557430628304008	0.773	0.434	1.06204604207937e-190	2	WDR83OS
ZFAND1	5.99257291778844e-195	0.458226491183563	0.478	0.197	1.39812718744922e-190	2	ZFAND1
DYNLRB1	6.15083767853424e-195	0.563243476082136	0.824	0.506	1.43505193877882e-190	2	DYNLRB1
ZRANB2	2.0254897159126e-194	0.584815287284557	0.696	0.37	4.72567005619568e-190	2	ZRANB2
CSPG4	3.26458797182525e-194	0.294255992265304	0.195	0.043	7.61661019706549e-190	2	CSPG4
COL1A1	1.29296328982833e-193	0.297533848168904	0.363	0.117	3.01661265149849e-189	2	COL1A1
BACE2	3.38706465777615e-193	0.371036356814734	0.277	0.079	7.90236055305755e-189	2	BACE2
FIGN	3.72449673292679e-193	0.30554415397249	0.182	0.038	8.68962332759148e-189	2	FIGN
SNX18	4.28994390529533e-193	0.501073170318375	0.523	0.232	1.00088681254445e-188	2	SNX18
PMM1	4.86334417793882e-193	0.369821715148085	0.315	0.099	1.13466683015491e-188	2	PMM1
BEX5	4.95583003303219e-193	0.318878181243991	0.292	0.084	1.15624470500674e-188	2	BEX5
HADH	5.33691895095097e-193	0.438596147981518	0.392	0.146	1.24515656044637e-188	2	HADH
LDB3	1.45379884947253e-192	0.274501184182891	0.168	0.033	3.39185809570437e-188	2	LDB3
SURF1	2.85355726764835e-192	0.495302052975567	0.568	0.268	6.65763446115035e-188	2	SURF1
FAM129A	3.94234992643787e-192	0.555896445959942	0.767	0.421	9.19789661337219e-188	2	FAM129A
SERPINI1	1.71232173173701e-191	0.35160024078969	0.264	0.073	3.99501783231562e-187	2	SERPINI1
ZBTB38	2.52940348701456e-191	0.539804364248847	0.609	0.297	5.90135127555367e-187	2	ZBTB38
MSC-AS1	2.62714645773442e-191	0.291480570468792	0.213	0.051	6.12939540054017e-187	2	MSC-AS1
MARVELD1	1.02414847846072e-190	0.416983958100291	0.344	0.118	2.38944081509671e-186	2	MARVELD1
MRPL21	1.16051464261376e-190	0.467401903560596	0.528	0.239	2.70759671268217e-186	2	MRPL21
LAMC1	1.17492577473933e-190	0.393423268141352	0.326	0.104	2.74121932504432e-186	2	LAMC1
C1orf123	3.42222192481662e-190	0.46852068471643	0.491	0.212	7.98438597278965e-186	2	C1orf123
PCYT2	2.19129096960608e-189	0.3036974180615	0.251	0.067	5.11250096118794e-185	2	PCYT2
CNPY2	2.97900210300276e-189	0.479412085907006	0.612	0.298	6.95030980651574e-185	2	CNPY2
DCXR	3.41505667032798e-189	0.528088146335321	0.569	0.264	7.9676687175422e-185	2	DCXR
PFKM	5.67506975341451e-189	0.29490135181883	0.217	0.054	1.32405052416914e-184	2	PFKM
SORT1	6.00678443654482e-189	0.424320041201279	0.381	0.141	1.40144287689027e-184	2	SORT1
HMG20B	2.11738282086329e-188	0.438307296550469	0.414	0.161	4.94006585935614e-184	2	HMG20B
LRRFIP2	3.12882257490683e-188	0.441238011430237	0.473	0.198	7.29985594951513e-184	2	LRRFIP2
SRI	8.01570785310787e-188	0.534752361183084	0.767	0.432	1.8701447992086e-183	2	SRI
SMARCA1	8.37621341618028e-188	0.372871042827909	0.28	0.083	1.95425435212902e-183	2	SMARCA1
CTDSPL	1.5079691967756e-187	0.35496006712941	0.282	0.085	3.51824293299715e-183	2	CTDSPL
COA5	1.51877034148097e-187	0.400139666463009	0.397	0.15	3.54344308370925e-183	2	COA5
MT-ND2	1.9175909617165e-187	0.6120370527063	0.94	0.835	4.47393147278077e-183	2	MT-ND2
NDRG2	2.00847945568633e-187	0.404666667479519	0.377	0.138	4.68598341806177e-183	2	NDRG2
EIF3J-DT	1.18069187364195e-186	0.32676834958046	0.27	0.077	2.75467221039403e-182	2	EIF3J-DT
COX7C1	1.73614979838142e-186	0.506862751649825	0.982	0.897	4.05061109460368e-182	2	COX7C
PDLIM2	3.17566278943209e-186	0.468820544944787	0.622	0.289	7.409138854024e-182	2	PDLIM2
SYDE1	4.58235431815703e-186	0.256974140196022	0.186	0.041	1.06910908596922e-181	2	SYDE1
SEMA3E	4.11811760651682e-185	0.293714035029373	0.136	0.023	9.60798018776439e-181	2	SEMA3E
C19orf53	5.44544189461329e-185	0.55071607344246	0.801	0.48	1.27047604843223e-180	2	C19orf53
STEAP2	7.84128424231171e-185	0.267853726007706	0.191	0.043	1.82945002657374e-180	2	STEAP2
GDF7	1.13040712607734e-184	0.25490196044676	0.169	0.034	2.63735286585104e-180	2	GDF7
MRPL32	1.56272705018678e-184	0.46717007194831	0.495	0.217	3.64599848079078e-180	2	MRPL32
RSL24D1	1.95531722554831e-184	0.536050533944218	0.888	0.613	4.56195061892677e-180	2	RSL24D1
NDUFB4	2.13777286028829e-184	0.556891416836568	0.862	0.574	4.98763786033861e-180	2	NDUFB4
SCOC	2.26627864909513e-184	0.431302659466152	0.517	0.231	5.28745471620385e-180	2	SCOC
NPM1	2.81706956177857e-184	0.497075291844617	0.97	0.869	6.57250499458558e-180	2	NPM1
RPL181	3.6765397538498e-184	0.533705180413119	0.946	0.838	8.57773489970696e-180	2	RPL18
PCYOX1	1.15515984631819e-182	0.42760568767218	0.371	0.134	2.69510343744497e-178	2	PCYOX1
MN1	1.84518329251979e-182	0.283971804721872	0.191	0.044	4.30499713977791e-178	2	MN1
EPAS1	2.61473952289241e-182	0.344840700790383	0.466	0.185	6.10044878086027e-178	2	EPAS1
VDAC2	6.31389460242264e-182	0.562526590844358	0.815	0.508	1.47309474969123e-177	2	VDAC2
ECHS1	1.03364677243382e-181	0.491608471557192	0.616	0.316	2.41160128476535e-177	2	ECHS1
CBY1	1.5662108262549e-181	0.318027767921235	0.259	0.075	3.65412647873531e-177	2	CBY1
NDUFA11	2.14125906930601e-181	0.566387016250333	0.772	0.457	4.99577153459785e-177	2	NDUFA11
TNS2	3.41579121921082e-181	0.360949120761034	0.319	0.103	7.96938249354077e-177	2	TNS2
COA3	6.62477957492703e-181	0.400052427864696	0.414	0.164	1.54562732262622e-176	2	COA3
PLEKHH2	1.211088988642e-180	0.313148085183855	0.223	0.057	2.82559171940064e-176	2	PLEKHH2
GPC4	1.29691391636883e-180	0.27800022330838	0.186	0.042	3.02582985828011e-176	2	GPC4
IL13RA2	1.70038842885307e-180	0.315516508806844	0.138	0.024	3.96717624335711e-176	2	IL13RA2
PREX2	3.95591055276171e-180	0.268328834213345	0.172	0.036	9.22953491064835e-176	2	PREX2
MCRIP1	5.9055998897355e-180	0.46489286552314	0.632	0.319	1.37783551027419e-175	2	MCRIP1
CTPS1	6.86157635510903e-180	0.307056629256478	0.248	0.068	1.60087437941049e-175	2	CTPS1
MICU3	7.32469503778929e-180	0.298950046454993	0.229	0.06	1.70892459926662e-175	2	MICU3
TIMP4	1.1656280371969e-179	0.259837008812154	0.151	0.029	2.71952677358408e-175	2	TIMP4
CPED1	2.09225574515739e-179	0.499509743889678	0.444	0.187	4.88144187902672e-175	2	CPED1
APBB2	2.32307700774629e-179	0.330405661696649	0.248	0.069	5.41997096677286e-175	2	APBB2
PRDX4	2.71955429440678e-179	0.37743953194763	0.496	0.211	6.34499212428046e-175	2	PRDX4
CEP126	4.96953210966637e-179	0.357266690592574	0.258	0.073	1.15944153650626e-174	2	CEP126
BCAP29	8.74283382378541e-179	0.441482864712695	0.572	0.27	2.03979055942737e-174	2	BCAP29
MTMR11	1.41975627168404e-178	0.254341583497797	0.175	0.038	3.31243335746603e-174	2	MTMR11
MT-ND5	5.8223533426263e-178	0.613765262645568	0.931	0.741	1.35841325836814e-173	2	MT-ND5
KTN1	6.31468368531481e-178	0.553502558864531	0.858	0.56	1.4732788506208e-173	2	KTN1
SNX21	7.79847085040032e-178	0.287754202850973	0.205	0.051	1.8194612341069e-173	2	SNX21
SMIM7	1.10964457968937e-177	0.451661200058899	0.535	0.244	2.58891176887326e-173	2	SMIM7
IL11RA	3.42649457116942e-177	0.375718420942214	0.259	0.075	7.99435448399536e-173	2	IL11RA
C1orf198	1.17293025428872e-176	0.317079966121388	0.264	0.078	2.736563576281e-172	2	C1orf198
SCPEP1	3.6333077665179e-176	0.545981041147644	0.589	0.297	8.4768703500629e-172	2	SCPEP1
SLC5A3	3.98286045727388e-176	0.479818997709023	0.477	0.198	9.29241173286568e-172	2	SLC5A3
MAGEH1	5.52759204025336e-176	0.368818472947863	0.318	0.108	1.28964249891151e-171	2	MAGEH1
TES	1.67048114710094e-175	0.498177224757274	0.541	0.247	3.89739956430121e-171	2	TES
TMOD1	2.4864053334869e-175	0.314975141392117	0.225	0.06	5.80103228355828e-171	2	TMOD1
GPC3	3.40408864432495e-175	0.323144730530071	0.184	0.041	7.94207921607455e-171	2	GPC3
MPC1	4.97684633067797e-175	0.519413538060713	0.61	0.316	1.16114801741048e-170	2	MPC1
FBXO17	1.10920465238083e-174	0.26617734207679	0.191	0.045	2.58788537446972e-170	2	FBXO17
MRPS26	1.77971513028138e-174	0.418287221185649	0.467	0.2	4.15225337045949e-170	2	MRPS26
BSG	3.89496418495237e-174	0.522076838320155	0.711	0.388	9.08734093991238e-170	2	BSG
JAM3	1.25803927251236e-173	0.321130619184941	0.273	0.082	2.93513142669859e-169	2	JAM3
ATL3	1.34432685888441e-173	0.443597419053697	0.54	0.253	3.13644899446322e-169	2	ATL3
PLA2G16	2.70811640351525e-173	0.501603592905582	0.667	0.351	6.31830638104143e-169	2	PLA2G16
NBL1	2.81318687869293e-173	0.379094846708086	0.511	0.213	6.56344630667848e-169	2	NBL1
DCTN2	4.07029244032748e-173	0.431887187925616	0.575	0.28	9.49639929252805e-169	2	DCTN2
C1orf122	5.71866631444239e-173	0.464238860912675	0.541	0.26	1.33422203782255e-168	2	C1orf122
SLC22A17	3.57007450588454e-172	0.296507098697348	0.218	0.057	8.32934082967922e-168	2	SLC22A17
COX5B	4.19300211186758e-172	0.531356762171308	0.917	0.666	9.78269322719825e-168	2	COX5B
AC006333.2	5.05897406781083e-172	0.251529662274238	0.17	0.037	1.18030923976095e-167	2	AC006333.2
SMIM14	5.69831692253939e-172	0.44445794495854	0.515	0.236	1.32947432119766e-167	2	SMIM14
ZSCAN18	1.23777796726033e-171	0.367165504903483	0.331	0.114	2.88785977541507e-167	2	ZSCAN18
NOTCH3	1.50089473694452e-171	0.253706493878331	0.234	0.062	3.50173751076527e-167	2	NOTCH3
SMDT1	2.74803892656793e-171	0.517709048042077	0.761	0.44	6.41144961957564e-167	2	SMDT1
DMPK	9.51117019560102e-171	0.287852986097808	0.205	0.051	2.21905111833567e-166	2	DMPK
MAF1	1.46929744254229e-170	0.495640366809317	0.672	0.364	3.42801786319541e-166	2	MAF1
CAMK2G	1.57670447690519e-170	0.390506297059439	0.398	0.155	3.6786092150675e-166	2	CAMK2G
HEBP2	2.28016484974606e-170	0.488519996893285	0.612	0.312	5.31985261094254e-166	2	HEBP2
PTK2	2.74960221013052e-170	0.376777036475252	0.336	0.119	6.41509691645551e-166	2	PTK2
PARVA	3.68238856824083e-170	0.305836023289371	0.264	0.079	8.59138076856268e-166	2	PARVA
[truncated: 51,424 more rows]
