# Supplementary material for: Analysis of immunogenic cell death in ascending thoracic aortic aneurysms based on single-cell sequencing data
Source: Front Immunol. 2023 May 3;14:1087978. doi: 10.3389/fimmu.2023.1087978 (PMC10191229; doi:10.3389/fimmu.2023.1087978)
Supplement: Supplementary file 12 [file DataSheet_2.csv]

	p_val	avg_log2FC	pct.1	pct.2	p_val_adj	cluster	gene
XCL1	0	2.67188852727307	0.417	0.092	0	CD4T/NK	XCL1
KLRB1	0	2.3827489713686	0.543	0.1	0	CD4T/NK	KLRB1
IL7R	0	2.09265118256	0.548	0.122	0	CD4T/NK	IL7R
CD52	0	1.85355674927285	0.831	0.297	0	CD4T/NK	CD52
LTB	0	1.82712248712022	0.576	0.142	0	CD4T/NK	LTB
CD69	0	1.69116954119018	0.874	0.381	0	CD4T/NK	CD69
IL32	0	1.67632531719058	0.828	0.32	0	CD4T/NK	IL32
ZFP36L2	0	1.6555698938393	0.947	0.799	0	CD4T/NK	ZFP36L2
CD7	0	1.6130817281967	0.508	0.159	0	CD4T/NK	CD7
BTG1	0	1.58515566273609	0.982	0.82	0	CD4T/NK	BTG1
GZMA	0	1.48210396536395	0.764	0.249	0	CD4T/NK	GZMA
TRBC1	0	1.46759394920499	0.549	0.145	0	CD4T/NK	TRBC1
CD2	0	1.43955816037371	0.741	0.218	0	CD4T/NK	CD2
RGCC	0	1.41457903577127	0.699	0.435	0	CD4T/NK	RGCC
SAMSN1	0	1.4130983963768	0.66	0.335	0	CD4T/NK	SAMSN1
CYTIP	0	1.38445566984618	0.756	0.36	0	CD4T/NK	CYTIP
CXCR4	0	1.37497790570568	0.945	0.572	0	CD4T/NK	CXCR4
DDIT4	0	1.37453683787454	0.787	0.515	0	CD4T/NK	DDIT4
FAM177A1	0	1.26523733123486	0.709	0.518	0	CD4T/NK	FAM177A1
TRAC	0	1.25981212787124	0.666	0.217	0	CD4T/NK	TRAC
LEPROTL1	0	1.25583201585722	0.72	0.414	0	CD4T/NK	LEPROTL1
ICOS	0	1.24632769604047	0.426	0.103	0	CD4T/NK	ICOS
DUSP4	0	1.23022968624919	0.588	0.226	0	CD4T/NK	DUSP4
TNFRSF18	0	1.22198109253533	0.3	0.048	0	CD4T/NK	TNFRSF18
RORA	0	1.21585119734652	0.536	0.223	0	CD4T/NK	RORA
CD3D	0	1.21516200575611	0.708	0.238	0	CD4T/NK	CD3D
HOPX	0	1.21501134347877	0.437	0.119	0	CD4T/NK	HOPX
CREM	0	1.21130768260311	0.771	0.583	0	CD4T/NK	CREM
DUSP2	0	1.20470364750126	0.882	0.522	0	CD4T/NK	DUSP2
RHOH	0	1.20225959610273	0.61	0.228	0	CD4T/NK	RHOH
RPS17	0	1.18900020886075	0.733	0.715	0	CD4T/NK	RPS17
IFITM1	0	1.18153646473363	0.628	0.263	0	CD4T/NK	IFITM1
SPOCK2	0	1.14763357338137	0.513	0.135	0	CD4T/NK	SPOCK2
CD3E	0	1.14658421668798	0.699	0.219	0	CD4T/NK	CD3E
RPS26	0	1.14318207278042	0.892	0.87	0	CD4T/NK	RPS26
IL2RG	0	1.13234388978543	0.588	0.222	0	CD4T/NK	IL2RG
IL2RB	0	1.11694250953962	0.357	0.079	0	CD4T/NK	IL2RB
ACAP1	0	1.10301468178343	0.615	0.224	0	CD4T/NK	ACAP1
STK17A	0	1.09853058955996	0.683	0.371	0	CD4T/NK	STK17A
TRBC2	0	1.09490976475256	0.645	0.209	0	CD4T/NK	TRBC2
TUBA4A	0	1.09460713377308	0.645	0.287	0	CD4T/NK	TUBA4A
BIRC3	0	1.08698760979689	0.648	0.372	0	CD4T/NK	BIRC3
CTSW	0	1.0844109239106	0.469	0.192	0	CD4T/NK	CTSW
EML4	0	1.07919885023834	0.6	0.338	0	CD4T/NK	EML4
TENT5C	0	1.05790060877487	0.549	0.208	0	CD4T/NK	TENT5C
RPS19	0	1.05708119075015	0.881	0.846	0	CD4T/NK	RPS19
CD96	0	1.05482510377947	0.536	0.151	0	CD4T/NK	CD96
PRMT9	0	1.04120060267596	0.514	0.279	0	CD4T/NK	PRMT9
JUNB	0	1.03951721150005	0.843	0.751	0	CD4T/NK	JUNB
CCL5	0	1.01831897522798	0.791	0.323	0	CD4T/NK	CCL5
CYCS	0	1.01693298491728	0.67	0.615	0	CD4T/NK	CYCS
YPEL5	0	1.01385288272984	0.746	0.575	0	CD4T/NK	YPEL5
CD48	0	1.01366298425238	0.674	0.293	0	CD4T/NK	CD48
RPS29	0	1.01354347903167	0.989	0.978	0	CD4T/NK	RPS29
STAT4	0	1.01207187540549	0.471	0.151	0	CD4T/NK	STAT4
AC058791.1	0	1.01150588395659	0.563	0.346	0	CD4T/NK	AC058791.1
ISG20	0	1.00787234261627	0.585	0.285	0	CD4T/NK	ISG20
CORO1A	0	1.00099817090785	0.753	0.442	0	CD4T/NK	CORO1A
CEMIP2	0	0.999703957916743	0.432	0.289	0	CD4T/NK	CEMIP2
EVL	0	0.999654396992526	0.646	0.394	0	CD4T/NK	EVL
CD40LG	0	0.996885999535759	0.255	0.021	0	CD4T/NK	CD40LG
RPL17	0	0.996717089240072	0.906	0.822	0	CD4T/NK	RPL17
ARHGDIB	0	0.995204751051495	0.878	0.671	0	CD4T/NK	ARHGDIB
RPS27	0	0.982931914708404	0.994	0.987	0	CD4T/NK	RPS27
RPL31	0	0.981130146044815	0.952	0.92	0	CD4T/NK	RPL31
DUSP5	0	0.974225371072416	0.444	0.244	0	CD4T/NK	DUSP5
CXCR6	0	0.969417365558278	0.297	0.073	0	CD4T/NK	CXCR6
LINC01871	0	0.967257621290039	0.407	0.125	0	CD4T/NK	LINC01871
CD247	0	0.96655806794224	0.411	0.109	0	CD4T/NK	CD247
CLEC2D	0	0.962932472055646	0.528	0.246	0	CD4T/NK	CLEC2D
ZNF331	0	0.954909438004951	0.625	0.391	0	CD4T/NK	ZNF331
SLC2A3	0	0.948090271809252	0.759	0.506	0	CD4T/NK	SLC2A3
HLA-A	0	0.941435207520973	0.987	0.928	0	CD4T/NK	HLA-A
SOCS1	0	0.930271300506724	0.41	0.18	0	CD4T/NK	SOCS1
ARL4C	0	0.929895895598031	0.626	0.414	0	CD4T/NK	ARL4C
CNOT6L	0	0.928264182723531	0.553	0.332	0	CD4T/NK	CNOT6L
VPS37B	0	0.927018090256352	0.496	0.296	0	CD4T/NK	VPS37B
ICAM3	0	0.893921918348675	0.431	0.169	0	CD4T/NK	ICAM3
LCK	0	0.891884294773175	0.493	0.149	0	CD4T/NK	LCK
ITM2A	0	0.891444867747851	0.527	0.278	0	CD4T/NK	ITM2A
SYTL3	0	0.884395214133805	0.432	0.187	0	CD4T/NK	SYTL3
CDC42SE2	0	0.879690082431367	0.652	0.42	0	CD4T/NK	CDC42SE2
RPL28	0	0.87425144420857	0.877	0.843	0	CD4T/NK	RPL28
RAC2	0	0.870805718694959	0.531	0.293	0	CD4T/NK	RAC2
SARAF	0	0.870132342240645	0.874	0.833	0	CD4T/NK	SARAF
ARF6	0	0.867362737010556	0.689	0.54	0	CD4T/NK	ARF6
TRAT1	0	0.859392245293101	0.337	0.083	0	CD4T/NK	TRAT1
CD3G	0	0.84955347851352	0.489	0.17	0	CD4T/NK	CD3G
RPL13A	0	0.846961910677666	0.878	0.846	0	CD4T/NK	RPL13A
IFNG	0	0.842264481413904	0.331	0.133	0	CD4T/NK	IFNG
SH3BGRL3	0	0.84088088491131	0.905	0.842	0	CD4T/NK	SH3BGRL3
PTGER4	0	0.840868532605298	0.534	0.342	0	CD4T/NK	PTGER4
SELENOK	0	0.839815552401169	0.768	0.724	0	CD4T/NK	SELENOK
CLEC2B	0	0.838414404275382	0.604	0.466	0	CD4T/NK	CLEC2B
STK4	0	0.834993847995331	0.593	0.414	0	CD4T/NK	STK4
CD6	0	0.832804074045446	0.329	0.084	0	CD4T/NK	CD6
B2M	0	0.826266465054905	0.998	0.99	0	CD4T/NK	B2M
RPLP2	0	0.8171450597112	0.988	0.979	0	CD4T/NK	RPLP2
HLA-B	0	0.804550944424832	0.991	0.903	0	CD4T/NK	HLA-B
STK17B	0	0.804515176672467	0.726	0.52	0	CD4T/NK	STK17B
ETS1	0	0.803363503680802	0.481	0.245	0	CD4T/NK	ETS1
RPS15A	0	0.796405446368703	0.987	0.978	0	CD4T/NK	RPS15A
FYN	0	0.791149465105816	0.506	0.233	0	CD4T/NK	FYN
PIM1	0	0.790334939872392	0.358	0.187	0	CD4T/NK	PIM1
BHLHE40	0	0.789960531730503	0.536	0.405	0	CD4T/NK	BHLHE40
FXYD5	0	0.789861919931483	0.604	0.497	0	CD4T/NK	FXYD5
TC2N	0	0.788067274136791	0.447	0.191	0	CD4T/NK	TC2N
RPS28	0	0.787540034705208	0.876	0.843	0	CD4T/NK	RPS28
PFN1	0	0.785727522752083	0.9	0.865	0	CD4T/NK	PFN1
LAT	0	0.785349181882647	0.375	0.12	0	CD4T/NK	LAT
AC016831.5	0	0.78379495759501	0.475	0.33	0	CD4T/NK	AC016831.5
RARRES3	0	0.781633284207909	0.568	0.345	0	CD4T/NK	RARRES3
EZR	0	0.778446525630411	0.591	0.437	0	CD4T/NK	EZR
RCAN3	0	0.777943475366509	0.374	0.144	0	CD4T/NK	RCAN3
TSC22D3	0	0.776134858386441	0.757	0.677	0	CD4T/NK	TSC22D3
RUNX3	0	0.774788620136839	0.482	0.215	0	CD4T/NK	RUNX3
CST7	0	0.771170017953562	0.664	0.269	0	CD4T/NK	CST7
RPL41	0	0.770505492338402	0.994	0.992	0	CD4T/NK	RPL41
SLC38A1	0	0.757538482467763	0.419	0.191	0	CD4T/NK	SLC38A1
RPSA	0	0.755742405464046	0.96	0.93	0	CD4T/NK	RPSA
RPS3	0	0.754846756637897	0.985	0.974	0	CD4T/NK	RPS3
GZMM	0	0.750109620216083	0.378	0.123	0	CD4T/NK	GZMM
GMFG	0	0.748101872396487	0.63	0.429	0	CD4T/NK	GMFG
CD37	0	0.736087645577438	0.634	0.403	0	CD4T/NK	CD37
CXCR3	0	0.734819610406556	0.272	0.075	0	CD4T/NK	CXCR3
TBC1D10C	0	0.73306605851293	0.375	0.136	0	CD4T/NK	TBC1D10C
SH2D2A	0	0.732684595403929	0.312	0.086	0	CD4T/NK	SH2D2A
ABRACL	0	0.727369539508844	0.458	0.299	0	CD4T/NK	ABRACL
GPR65	0	0.727253631878459	0.402	0.227	0	CD4T/NK	GPR65
RPS18	0	0.725453775447539	0.99	0.985	0	CD4T/NK	RPS18
BTG2	0	0.72180955330717	0.73	0.649	0	CD4T/NK	BTG2
SKAP1	0	0.721762334618342	0.371	0.113	0	CD4T/NK	SKAP1
PDCD4	0	0.72126682463282	0.586	0.474	0	CD4T/NK	PDCD4
PDE7A	0	0.711882288725761	0.374	0.189	0	CD4T/NK	PDE7A
ARHGAP15	0	0.707484904877562	0.4	0.231	0	CD4T/NK	ARHGAP15
RPL36A	0	0.705777703123359	0.931	0.902	0	CD4T/NK	RPL36A
COTL1	0	0.705240780452168	0.675	0.5	0	CD4T/NK	COTL1
PTPRC	0	0.704330664267873	0.823	0.571	0	CD4T/NK	PTPRC
LSP1	0	0.704239040840321	0.588	0.406	0	CD4T/NK	LSP1
IKZF1	0	0.691595340860969	0.453	0.277	0	CD4T/NK	IKZF1
HCST	0	0.686536095653044	0.757	0.483	0	CD4T/NK	HCST
APOBEC3G	0	0.685296441380868	0.376	0.208	0	CD4T/NK	APOBEC3G
AC026979.2	0	0.676266461978739	0.269	0.106	0	CD4T/NK	AC026979.2
RPL39	0	0.672235824475646	0.984	0.979	0	CD4T/NK	RPL39
RPL21	0	0.670073525227878	0.987	0.981	0	CD4T/NK	RPL21
CRIP1	0	0.669696597345201	0.676	0.475	0	CD4T/NK	CRIP1
OXNAD1	0	0.669692660379693	0.297	0.094	0	CD4T/NK	OXNAD1
RNF125	0	0.665645612474125	0.346	0.161	0	CD4T/NK	RNF125
RPS2	0	0.665542784502102	0.988	0.973	0	CD4T/NK	RPS2
GPSM3	0	0.66120769592882	0.565	0.411	0	CD4T/NK	GPSM3
RPL27A	0	0.655219836976179	0.986	0.974	0	CD4T/NK	RPL27A
ITK	0	0.653504807669902	0.266	0.07	0	CD4T/NK	ITK
GPBP1	0	0.653389501291205	0.625	0.584	0	CD4T/NK	GPBP1
LIMD2	0	0.652771225729652	0.414	0.231	0	CD4T/NK	LIMD2
P2RY10	0	0.652438908754054	0.27	0.076	0	CD4T/NK	P2RY10
GNG2	0	0.640327088032405	0.432	0.274	0	CD4T/NK	GNG2
CCND3	0	0.637013262668212	0.424	0.276	0	CD4T/NK	CCND3
GZMK	0	0.632258990312618	0.553	0.219	0	CD4T/NK	GZMK
OCIAD2	0	0.631887952252124	0.408	0.232	0	CD4T/NK	OCIAD2
TTC39C	0	0.624944092891771	0.302	0.145	0	CD4T/NK	TTC39C
RPS12	0	0.622100171374704	0.985	0.984	0	CD4T/NK	RPS12
LINC00623	0	0.619447215716372	0.391	0.234	0	CD4T/NK	LINC00623
RPL23A	0	0.613825356465878	0.985	0.977	0	CD4T/NK	RPL23A
HLA-C	0	0.613756556158117	0.982	0.931	0	CD4T/NK	HLA-C
PTPN7	0	0.608047735008084	0.345	0.175	0	CD4T/NK	PTPN7
PTPN22	0	0.607117103038046	0.374	0.218	0	CD4T/NK	PTPN22
RPS15	0	0.60478976721145	0.873	0.842	0	CD4T/NK	RPS15
SUB1	0	0.599427910658177	0.813	0.789	0	CD4T/NK	SUB1
RPS21	0	0.599157808205344	0.866	0.829	0	CD4T/NK	RPS21
RHOF	0	0.598558442946101	0.301	0.146	0	CD4T/NK	RHOF
RPS25	0	0.596275077418445	0.978	0.973	0	CD4T/NK	RPS25
HSPA8	0	0.595762489986398	0.818	0.796	0	CD4T/NK	HSPA8
RPL13	0	0.592723513374455	0.99	0.989	0	CD4T/NK	RPL13
RPL18A	0	0.578689900334453	0.872	0.842	0	CD4T/NK	RPL18A
PSME1	0	0.577250749845904	0.685	0.659	0	CD4T/NK	PSME1
PARP8	0	0.576501553227948	0.348	0.203	0	CD4T/NK	PARP8
SH2D1A	0	0.575011656149399	0.324	0.119	0	CD4T/NK	SH2D1A
RPS27A	0	0.572918904798189	0.989	0.986	0	CD4T/NK	RPS27A
RPS20	0	0.570219107873743	0.956	0.946	0	CD4T/NK	RPS20
RPL35	0	0.567704436760569	0.978	0.969	0	CD4T/NK	RPL35
PABPC1	0	0.563676330566204	0.881	0.842	0	CD4T/NK	PABPC1
RPL3	0	0.563310913331166	0.876	0.844	0	CD4T/NK	RPL3
TRAF3IP3	0	0.562631950818819	0.274	0.131	0	CD4T/NK	TRAF3IP3
RPL36	0	0.556382425714406	0.868	0.837	0	CD4T/NK	RPL36
TMSB4X	0	0.555152845372082	0.997	0.998	0	CD4T/NK	TMSB4X
RASGRP1	0	0.554402308161448	0.267	0.091	0	CD4T/NK	RASGRP1
BCL11B	0	0.548755419581027	0.274	0.099	0	CD4T/NK	BCL11B
RPS14	0	0.548347932606547	0.985	0.98	0	CD4T/NK	RPS14
RGS1	0	0.536071803297305	0.799	0.561	0	CD4T/NK	RGS1
RPL27	0	0.535294200161361	0.972	0.957	0	CD4T/NK	RPL27
FKBP11	0	0.53220209968681	0.303	0.148	0	CD4T/NK	FKBP11
RPL34	0	0.532024070278824	0.986	0.985	0	CD4T/NK	RPL34
TMA7	0	0.528839718693276	0.887	0.873	0	CD4T/NK	TMA7
NR4A2	0	0.526354463434751	0.782	0.644	0	CD4T/NK	NR4A2
RPS4X	0	0.52396709895803	0.983	0.978	0	CD4T/NK	RPS4X
SRSF7	0	0.52319450519337	0.779	0.756	0	CD4T/NK	SRSF7
RPL10	0	0.52318359519118	0.993	0.99	0	CD4T/NK	RPL10
H3F3B	0	0.515503311988017	0.966	0.941	0	CD4T/NK	H3F3B
EEF1D	0	0.502758985958459	0.934	0.913	0	CD4T/NK	EEF1D
RPS6	0	0.494935768015816	0.985	0.979	0	CD4T/NK	RPS6
RPLP0	0	0.48542214970072	0.92	0.913	0	CD4T/NK	RPLP0
RPS7	0	0.480840260785479	0.974	0.963	0	CD4T/NK	RPS7
RPL30	0	0.476575672874612	0.984	0.981	0	CD4T/NK	RPL30
CD44	0	0.47625833356907	0.811	0.701	0	CD4T/NK	CD44
RPL10A	0	0.476045865193856	0.967	0.948	0	CD4T/NK	RPL10A
RPS5	0	0.474408778090837	0.852	0.808	0	CD4T/NK	RPS5
TNFAIP3	0	0.472206772237008	0.755	0.507	0	CD4T/NK	TNFAIP3
TMSB10	0	0.469599412964287	0.98	0.963	0	CD4T/NK	TMSB10
RPS10	0	0.464988135130717	0.962	0.947	0	CD4T/NK	RPS10
RPL32	0	0.463119708335499	0.986	0.983	0	CD4T/NK	RPL32
RPL35A	0	0.458780729557854	0.981	0.973	0	CD4T/NK	RPL35A
RPL11	0	0.458022619752363	0.988	0.983	0	CD4T/NK	RPL11
RPL38	0	0.451731878693463	0.975	0.968	0	CD4T/NK	RPL38
MYL12A	0	0.45160258101785	0.908	0.897	0	CD4T/NK	MYL12A
RPS16	0	0.442379311442258	0.869	0.841	0	CD4T/NK	RPS16
RPL4	0	0.438467303717971	0.91	0.903	0	CD4T/NK	RPL4
RPL26	0	0.42335747683702	0.982	0.981	0	CD4T/NK	RPL26
RPL19	0	0.417214412970774	0.983	0.981	0	CD4T/NK	RPL19
HLA-E	0	0.408650331520686	0.93	0.864	0	CD4T/NK	HLA-E
RPLP1	0	0.40172591065734	0.993	0.991	0	CD4T/NK	RPLP1
HNRNPA1	0	0.399464365206116	0.913	0.904	0	CD4T/NK	HNRNPA1
S100A4	0	0.38832961028529	0.92	0.846	0	CD4T/NK	S100A4
UBA52	0	0.384378622992644	0.863	0.83	0	CD4T/NK	UBA52
CFL1	0	0.381771472011883	0.921	0.911	0	CD4T/NK	CFL1
EIF1	0	0.380131349332789	0.984	0.972	0	CD4T/NK	EIF1
RPL36AL	0	0.375345721973279	0.906	0.9	0	CD4T/NK	RPL36AL
RPL18	0	0.370967670474842	0.864	0.834	0	CD4T/NK	RPL18
TOMM7	0	0.342126008336149	0.926	0.918	0	CD4T/NK	TOMM7
RPL37	0	0.338761674365221	0.979	0.982	0	CD4T/NK	RPL37
RPL6	0	0.335415711147758	0.969	0.964	0	CD4T/NK	RPL6
MALAT1	0	0.333025984778471	0.997	0.964	0	CD4T/NK	MALAT1
RPL14	0	0.318774974387302	0.973	0.969	0	CD4T/NK	RPL14
PTMA	0	0.314163658210322	0.99	0.985	0	CD4T/NK	PTMA
RPL12	0	0.305261577615955	0.975	0.972	0	CD4T/NK	RPL12
RACK1	0	0.305186373805086	0.95	0.945	0	CD4T/NK	RACK1
FAU	0	0.290700781238882	0.978	0.973	0	CD4T/NK	FAU
RPL29	0	0.288890716405536	0.969	0.963	0	CD4T/NK	RPL29
RPL9	0	0.283223329205237	0.979	0.977	0	CD4T/NK	RPL9
SEPT1	1.14761802807702e-307	0.565179248733273	0.317	0.178	2.67750762130649e-303	CD4T/NK	SEPT1
UBC	1.63081920167508e-307	0.412464987054273	0.969	0.947	3.80486427942813e-303	CD4T/NK	UBC
RPL8	5.75227468773023e-307	0.255378901007524	0.974	0.966	1.34206320739434e-302	CD4T/NK	RPL8
REL	4.36944581316692e-298	0.711968233614346	0.692	0.559	1.01943540266997e-293	CD4T/NK	REL
BIN2	8.4712611312468e-296	0.590595654539639	0.347	0.212	1.97642993453119e-291	CD4T/NK	BIN2
PDE4D	2.74636415980327e-293	0.590605134350521	0.265	0.136	6.407542221237e-289	CD4T/NK	PDE4D
RNF19A	3.01010037349905e-293	0.703181499603427	0.469	0.353	7.02286518141063e-289	CD4T/NK	RNF19A
SRSF2	6.07580371155112e-291	0.551083103025471	0.717	0.71	1.41754576394199e-286	CD4T/NK	SRSF2
DNAJB9	2.73875389788883e-290	0.713854495344121	0.425	0.311	6.38978671916444e-286	CD4T/NK	DNAJB9
CIB1	3.48953079835672e-281	0.586229126391381	0.566	0.519	8.14142430564606e-277	CD4T/NK	CIB1
AC004687.1	4.78130844494362e-281	0.58893622832349	0.299	0.167	1.1155270732898e-276	CD4T/NK	AC004687.1
PPP1R2	2.54779136134621e-276	0.667921020423989	0.516	0.443	5.94425202515683e-272	CD4T/NK	PPP1R2
ATP5MG	8.77420496852771e-276	0.364201100981818	0.839	0.854	2.0471097612072e-271	CD4T/NK	ATP5MG
EMB	1.27143124971745e-274	0.522147851438891	0.457	0.328	2.96637624871578e-270	CD4T/NK	EMB
CYTOR	5.10757508604182e-274	0.589162387226732	0.46	0.329	1.19164834332442e-269	CD4T/NK	CYTOR
MCL1	5.30233475854984e-274	0.552018107658743	0.785	0.736	1.23708772251726e-269	CD4T/NK	MCL1
PPP2R5C	1.89695560396761e-272	0.535268690344445	0.565	0.486	4.42578711961684e-268	CD4T/NK	PPP2R5C
CDKN1B	1.59544890093779e-270	0.689221215563189	0.444	0.345	3.72234183077795e-266	CD4T/NK	CDKN1B
CD53	5.63304549306941e-268	0.454887606405266	0.611	0.476	1.31424584398802e-263	CD4T/NK	CD53
OST4	4.79763919340182e-267	0.344204453706172	0.817	0.827	1.11933720021258e-262	CD4T/NK	OST4
NSMCE3	2.81059384084761e-265	0.685884793484567	0.379	0.263	6.55739649008157e-261	CD4T/NK	NSMCE3
SSR2	7.71122737283638e-264	0.489188664495297	0.65	0.647	1.79910645835646e-259	CD4T/NK	SSR2
HLA-F	6.63816149800562e-263	0.550123149093203	0.518	0.428	1.54874945909969e-258	CD4T/NK	HLA-F
HINT1	1.89846210058077e-262	0.403755456080454	0.786	0.794	4.42930192686499e-258	CD4T/NK	HINT1
NDUFS5	2.40436188855305e-258	0.474902175870183	0.741	0.752	5.60961672218312e-254	CD4T/NK	NDUFS5
AREG	5.39841440221239e-258	0.696189646879815	0.304	0.167	1.25950406418017e-253	CD4T/NK	AREG
PHLDA1	3.86945407572926e-257	0.708666600201693	0.392	0.261	9.02782330408394e-253	CD4T/NK	PHLDA1
DDX24	2.77300290633388e-256	0.53006217907473	0.646	0.631	6.46969308076758e-252	CD4T/NK	DDX24
ALOX5AP	3.78595616351798e-252	0.44549478014106	0.598	0.44	8.8330143251038e-248	CD4T/NK	ALOX5AP
CLK1	1.37575380588713e-248	0.570785168749739	0.597	0.549	3.20977120451526e-244	CD4T/NK	CLK1
DDX5	1.3644767225808e-247	0.323019323551576	0.933	0.897	3.18346064145326e-243	CD4T/NK	DDX5
LCP1	7.00611863829388e-243	0.401721017156624	0.63	0.493	1.63459753950034e-238	CD4T/NK	LCP1
RPL7	3.18168804710826e-242	0.339277675594326	0.958	0.953	7.42319638270828e-238	CD4T/NK	RPL7
CCNH	2.87183939846174e-236	0.661356507385753	0.499	0.426	6.70028850055109e-232	CD4T/NK	CCNH
DNAJA1	3.41984061276122e-236	0.568492149472146	0.723	0.71	7.97883013363321e-232	CD4T/NK	DNAJA1
RBM39	4.15780666416133e-235	0.427692262216815	0.742	0.763	9.70057872815479e-231	CD4T/NK	RBM39
ZFP36	2.92000112486347e-234	0.662593622266628	0.783	0.702	6.81265462441897e-230	CD4T/NK	ZFP36
GIMAP7	1.71356752770827e-228	0.540353961614326	0.312	0.186	3.99792439889618e-224	CD4T/NK	GIMAP7
AC245297.3	9.83563441971049e-225	0.571019958070812	0.39	0.285	2.29475186646266e-220	CD4T/NK	AC245297.3
FOSL2	2.31345429661099e-223	0.616115130859182	0.58	0.501	5.39752021942311e-219	CD4T/NK	FOSL2
PRKCH	2.43671274403572e-219	0.480022378227649	0.303	0.186	5.68509450310973e-215	CD4T/NK	PRKCH
LDHA	4.21522138087377e-215	0.412356669622687	0.788	0.776	9.83453300371659e-211	CD4T/NK	LDHA
SEPT6	3.24832527144166e-211	0.562290127734398	0.376	0.277	7.57866769080054e-207	CD4T/NK	SEPT6
SC5D	2.47507369991835e-210	0.606327912513673	0.256	0.154	5.77459444927951e-206	CD4T/NK	SC5D
G3BP2	1.01655293047128e-203	0.623308493187729	0.446	0.379	2.37171964208255e-199	CD4T/NK	G3BP2
GSTK1	4.84420991753665e-202	0.57352446781034	0.522	0.486	1.13020261586048e-197	CD4T/NK	GSTK1
TSTD1	7.3701226894847e-197	0.514682852284674	0.396	0.303	1.71952332468367e-192	CD4T/NK	TSTD1
IDI1	3.90900529281999e-192	0.614052827269122	0.441	0.371	9.12010024867831e-188	CD4T/NK	IDI1
PIK3IP1	2.63840395073665e-191	0.593252107620495	0.335	0.24	6.15566025746369e-187	CD4T/NK	PIK3IP1
FNBP1	1.53965524508115e-189	0.537022661200604	0.534	0.491	3.59216965229884e-185	CD4T/NK	FNBP1
SNRPD2	3.06079452122233e-188	0.556233584906992	0.54	0.508	7.14113969746381e-184	CD4T/NK	SNRPD2
UBB	4.97320336993934e-187	0.370422969250298	0.885	0.893	1.16029807824055e-182	CD4T/NK	UBB
CKLF	1.03265096962654e-185	0.468994882551487	0.569	0.494	2.40927797723568e-181	CD4T/NK	CKLF
RBM8A	1.22850028907078e-185	0.513917280268676	0.556	0.546	2.86621402443103e-181	CD4T/NK	RBM8A
KMT2E	8.09419760624147e-184	0.498847658630388	0.63	0.642	1.8884572435122e-179	CD4T/NK	KMT2E
APRT	1.81916752769724e-182	0.482058392417643	0.56	0.552	4.24429975887044e-178	CD4T/NK	APRT
DNAJB6	2.99586088478886e-181	0.495273301179143	0.661	0.679	6.98964303030089e-177	CD4T/NK	DNAJB6
HSPE1	2.37324704838583e-180	0.677431580817333	0.646	0.663	5.53702268858898e-176	CD4T/NK	HSPE1
SEPT9	5.02601654270524e-180	0.500597391103679	0.383	0.296	1.17261991957856e-175	CD4T/NK	SEPT9
FYB1	2.32514965329831e-178	0.392378583288104	0.543	0.424	5.4248066561103e-174	CD4T/NK	FYB1
TIPARP	6.2290869512342e-178	0.64898327152318	0.435	0.355	1.45330827659245e-173	CD4T/NK	TIPARP
PTP4A1	1.35794754746026e-177	0.685700106282518	0.419	0.36	3.16822742297953e-173	CD4T/NK	PTP4A1
NKG7	2.13766577483771e-176	0.860079755261909	0.314	0.197	4.98738801927387e-172	CD4T/NK	NKG7
LY6E	3.57054518442671e-176	0.47009425427604	0.526	0.454	8.33043896978596e-172	CD4T/NK	LY6E
ARHGEF1	3.11050356660454e-174	0.52044955755906	0.314	0.22	7.25711587124506e-170	CD4T/NK	ARHGEF1
ZC3HAV1	6.72951206826163e-170	0.526508766019169	0.431	0.348	1.57006246064612e-165	CD4T/NK	ZC3HAV1
RBM3	5.38628548304939e-168	0.409435084205812	0.686	0.71	1.25667426605025e-163	CD4T/NK	RBM3
COMMD6	2.85458411193767e-164	0.294241545908768	0.804	0.819	6.66003019156178e-160	CD4T/NK	COMMD6
MIF	5.9588056656826e-161	0.529103069190711	0.546	0.518	1.39024894986041e-156	CD4T/NK	MIF
PIK3R1	1.09757234198387e-157	0.788438162804413	0.512	0.49	2.56074603108257e-153	CD4T/NK	PIK3R1
PSMB9	3.84433948109957e-155	0.439388989572673	0.442	0.364	8.96922844335341e-151	CD4T/NK	PSMB9
PIM3	5.39718759047482e-150	0.608599878599229	0.407	0.325	1.25921783673368e-145	CD4T/NK	PIM3
NOP53	2.24807140595467e-149	0.387513538264702	0.672	0.685	5.24497539723284e-145	CD4T/NK	NOP53
WIPF1	5.88738535544383e-146	0.43765335015118	0.549	0.516	1.3735858772786e-141	CD4T/NK	WIPF1
ADGRE5	2.01732755883042e-144	0.585357186119545	0.352	0.279	4.70662692750725e-140	CD4T/NK	ADGRE5
RNF139	1.24248791241763e-143	0.594861472079424	0.276	0.198	2.89884854846156e-139	CD4T/NK	RNF139
PIP4K2A	2.37846845482023e-143	0.499324250821569	0.424	0.368	5.54920475194108e-139	CD4T/NK	PIP4K2A
SLC7A5	6.71749901914231e-139	0.516218410044804	0.321	0.233	1.56725969615609e-134	CD4T/NK	SLC7A5
NR3C1	2.43399233221883e-136	0.696720816781185	0.486	0.487	5.67874751029976e-132	CD4T/NK	NR3C1
ELF1	2.22150658223896e-135	0.464718123113794	0.565	0.544	5.18299700702172e-131	CD4T/NK	ELF1
HNRNPA0	1.81442002398262e-133	0.514845847141931	0.545	0.555	4.23322335795384e-129	CD4T/NK	HNRNPA0
SIGIRR	3.10292634803295e-129	0.469018359836382	0.309	0.234	7.23943746259567e-125	CD4T/NK	SIGIRR
GTF3A	1.58611223495373e-127	0.446571688955083	0.497	0.485	3.70055845537056e-123	CD4T/NK	GTF3A
LDHB	4.20003919389287e-127	0.423442698967363	0.569	0.572	9.79911144327147e-123	CD4T/NK	LDHB
VAMP2	2.79351534487399e-126	0.434077696394345	0.556	0.548	6.5175506511255e-122	CD4T/NK	VAMP2
DNAJB1	1.74044532290919e-125	0.837358631752641	0.59	0.535	4.06063298287944e-121	CD4T/NK	DNAJB1
CSRNP1	6.09233397199005e-124	0.468266390758153	0.494	0.453	1.421402439005e-119	CD4T/NK	CSRNP1
ARHGAP9	2.36920433523185e-123	0.453284423036225	0.272	0.194	5.52759063452942e-119	CD4T/NK	ARHGAP9
ARPC5L	4.05262921293516e-123	0.489772377057239	0.342	0.275	9.45518921669902e-119	CD4T/NK	ARPC5L
JPT1	3.94614469346593e-122	0.450933438348221	0.373	0.306	9.20675018432535e-118	CD4T/NK	JPT1
PAXX	1.32600586827495e-119	0.476108285409299	0.41	0.366	3.09370429127228e-115	CD4T/NK	PAXX
CKS2	3.28637946964301e-119	0.448706157600048	0.34	0.259	7.6674519406241e-115	CD4T/NK	CKS2
PLP2	1.07332225536551e-117	0.37676311095695	0.549	0.518	2.50416815399327e-113	CD4T/NK	PLP2
HMGB2	2.7950089610134e-116	0.514691190076441	0.493	0.473	6.52103540694037e-112	CD4T/NK	HMGB2
IRF1	7.12366948577378e-116	0.485729645277034	0.443	0.384	1.66202332772588e-111	CD4T/NK	IRF1
CHST12	1.12989229540483e-115	0.539144634725374	0.259	0.186	2.63615171440901e-111	CD4T/NK	CHST12
PSTPIP1	5.1798963733244e-114	0.399725759210602	0.258	0.183	1.20852162286032e-109	CD4T/NK	PSTPIP1
HMGN1	5.64204442173458e-113	0.458091503957439	0.501	0.488	1.3163453840349e-108	CD4T/NK	HMGN1
CDC42	4.36100783430177e-108	0.305237071702964	0.759	0.798	1.01746673782094e-103	CD4T/NK	CDC42
FMNL1	7.4234488644794e-105	0.432395025901918	0.412	0.357	1.73196485457169e-100	CD4T/NK	FMNL1
PRDM1	1.79415174217007e-104	0.338636772498843	0.362	0.283	4.18593542965698e-100	CD4T/NK	PRDM1
TGFB1	4.05570039514332e-99	0.55025942930753	0.424	0.399	9.46235459190887e-95	CD4T/NK	TGFB1
YWHAZ	5.98992177812559e-99	0.317004611475827	0.67	0.721	1.39750865005448e-94	CD4T/NK	YWHAZ
AKNA	5.06552102212265e-97	0.404218141739088	0.31	0.242	1.18183670967143e-92	CD4T/NK	AKNA
C9orf78	1.54577534856423e-92	0.448656525467464	0.417	0.397	3.6064484657352e-88	CD4T/NK	C9orf78
XBP1	3.26223260004868e-92	0.483079115396396	0.451	0.42	7.61111487917357e-88	CD4T/NK	XBP1
RASSF5	1.83265137985695e-91	0.416956661025149	0.325	0.268	4.27575893434425e-87	CD4T/NK	RASSF5
USP36	7.37101863273956e-90	0.438183363078956	0.34	0.286	1.71973235720447e-85	CD4T/NK	USP36
ARID5A	1.05095043309686e-89	0.506500099323826	0.414	0.394	2.45197245545829e-85	CD4T/NK	ARID5A
BCAS2	1.55513663679665e-89	0.491738559611574	0.469	0.457	3.62828928731027e-85	CD4T/NK	BCAS2
SIAH2	1.05005385815247e-86	0.447931969121809	0.275	0.218	2.44988065645554e-82	CD4T/NK	SIAH2
RALGAPA1	2.73885066985164e-86	0.47496222918112	0.365	0.324	6.39001249783087e-82	CD4T/NK	RALGAPA1
PDE4B	2.9248452359744e-86	0.260550371163734	0.466	0.388	6.82395642005188e-82	CD4T/NK	PDE4B
FAM107B	1.87061739156249e-85	0.450440585487126	0.462	0.441	4.36433743625444e-81	CD4T/NK	FAM107B
SLA	4.36059922920517e-84	0.358460766091307	0.379	0.313	1.01737140616586e-79	CD4T/NK	SLA
ITGA4	1.08933545290161e-81	0.383700085027574	0.27	0.21	2.54152854516475e-77	CD4T/NK	ITGA4
PDCL3	2.99249728017337e-81	0.567243198565535	0.349	0.314	6.98179540437249e-77	CD4T/NK	PDCL3
ERN1	3.15151772111851e-81	0.448692843770372	0.254	0.196	7.3528059951416e-77	CD4T/NK	ERN1
RPL22L1	3.67252780133281e-80	0.419795914639188	0.479	0.486	8.56837461328958e-76	CD4T/NK	RPL22L1
JUN	2.29338309650633e-79	0.324568948473775	0.788	0.761	5.35069210245892e-75	CD4T/NK	JUN
UBE2D2	1.03747795487584e-78	0.371510650530405	0.527	0.572	2.42053981652081e-74	CD4T/NK	UBE2D2
MZT2A	8.97595431759878e-78	0.390856134259397	0.429	0.421	2.09417990183897e-73	CD4T/NK	MZT2A
AAK1	3.77187166182988e-77	0.413192410141344	0.451	0.444	8.80015377421529e-73	CD4T/NK	AAK1
PSME2	8.87385988710484e-77	0.393428804808697	0.477	0.48	2.07036025026043e-72	CD4T/NK	PSME2
UBE2D3	9.30637626767074e-77	0.26591518301006	0.71	0.745	2.17127064701026e-72	CD4T/NK	UBE2D3
CAPZA1	3.68288837363363e-75	0.368808099291459	0.508	0.519	8.59254686452462e-71	CD4T/NK	CAPZA1
DOK2	5.86519715974253e-74	0.427351057200555	0.353	0.303	1.36840914933953e-69	CD4T/NK	DOK2
CYLD	8.46095306667894e-74	0.456219048661522	0.371	0.349	1.97402495998686e-69	CD4T/NK	CYLD
HIGD2A	1.60092685773279e-73	0.368452700722093	0.495	0.515	3.73512245177637e-69	CD4T/NK	HIGD2A
PCSK7	1.78769792884145e-71	0.457538071579647	0.347	0.311	4.17087803777998e-67	CD4T/NK	PCSK7
AKIRIN1	7.39652553073707e-71	0.439931761519354	0.361	0.339	1.72568337157627e-66	CD4T/NK	AKIRIN1
ZFAS1	5.18367283408179e-70	0.290512616767371	0.636	0.658	1.20940270891962e-65	CD4T/NK	ZFAS1
SNHG12	3.93573055875269e-67	0.374583675815213	0.272	0.224	9.1824529666259e-63	CD4T/NK	SNHG12
EVI2B	2.43725280813166e-66	0.328499519789794	0.419	0.378	5.68635452665197e-62	CD4T/NK	EVI2B
KPNA2	1.59201184043839e-65	0.439400687701102	0.263	0.218	3.71432282492681e-61	CD4T/NK	KPNA2
RSRP1	2.25593710277336e-65	0.357950109745516	0.565	0.605	5.26332685448052e-61	CD4T/NK	RSRP1
H2AFV	5.29056390474228e-65	0.374828423137032	0.491	0.529	1.23434146461542e-60	CD4T/NK	H2AFV
BUB3	1.22575831682178e-64	0.417151509437522	0.36	0.34	2.85981672897691e-60	CD4T/NK	BUB3
BAZ1A	2.13380784731215e-64	0.438502894807358	0.383	0.355	4.97838708856398e-60	CD4T/NK	BAZ1A
MECP2	7.34306814570651e-64	0.43666276716002	0.364	0.348	1.71321122907479e-59	CD4T/NK	MECP2
CORO1B	5.84696244020007e-63	0.603025060583225	0.362	0.362	1.36415480692308e-58	CD4T/NK	CORO1B
SS18L2	5.85223648485232e-63	0.374789114231036	0.254	0.211	1.36538529428089e-58	CD4T/NK	SS18L2
SNRPB	7.70163140152295e-63	0.328024833888743	0.533	0.584	1.79686762228932e-58	CD4T/NK	SNRPB
CNN2	2.13513645591554e-62	0.439087328866326	0.327	0.297	4.98148686529654e-58	CD4T/NK	CNN2
TAGAP	1.09639087771144e-61	0.353821068396966	0.33	0.273	2.55798955678857e-57	CD4T/NK	TAGAP
EVI2A	3.76662383877609e-61	0.405561539890907	0.338	0.302	8.78791007824849e-57	CD4T/NK	EVI2A
JMJD6	4.63836865820055e-61	0.402132652494744	0.345	0.31	1.08217779164477e-56	CD4T/NK	JMJD6
SKIL	7.14002263114602e-61	0.390481563311563	0.554	0.578	1.66583868007268e-56	CD4T/NK	SKIL
SNRPG	8.2734702012874e-59	0.354270687543689	0.497	0.542	1.93028333266236e-54	CD4T/NK	SNRPG
TERF2IP	2.01869932846725e-58	0.348413591833891	0.481	0.497	4.70982740324694e-54	CD4T/NK	TERF2IP
RAN	1.64052617018754e-57	0.267771419679581	0.595	0.663	3.82751160766455e-53	CD4T/NK	RAN
NXT1	4.05131104493057e-57	0.483899759336876	0.291	0.264	9.45211379892752e-53	CD4T/NK	NXT1
ISCA1	9.40639534434846e-56	0.414464914317729	0.32	0.297	2.19460609778994e-51	CD4T/NK	ISCA1
ELOVL5	2.31727871468325e-54	0.417704428026863	0.287	0.258	5.40644296922748e-50	CD4T/NK	ELOVL5
RNF166	9.33493800104788e-53	0.369674123964393	0.289	0.256	2.17793438502448e-48	CD4T/NK	RNF166
PRPF38B	3.19177969896279e-52	0.400427759822787	0.463	0.485	7.44674121565009e-48	CD4T/NK	PRPF38B
PMF1	4.53194460989955e-52	0.39373052331999	0.258	0.226	1.05734799693566e-47	CD4T/NK	PMF1
TANK	1.20447973879294e-51	0.520751073414407	0.397	0.4	2.8101716785778e-47	CD4T/NK	TANK
HERPUD2	3.50572707037258e-51	0.357928792622744	0.269	0.232	8.17921182788626e-47	CD4T/NK	HERPUD2
RNF213	1.51454889428609e-47	0.336348507583135	0.452	0.459	3.53359402525888e-43	CD4T/NK	RNF213
OPTN	1.71001184840942e-47	0.287954890770739	0.314	0.278	3.98962864352402e-43	CD4T/NK	OPTN
ZC3H12A	1.02172342718255e-46	0.439066368415141	0.25	0.215	2.38378292795962e-42	CD4T/NK	ZC3H12A
GLIPR2	7.78522770834519e-46	0.356300902564191	0.275	0.246	1.81637147663402e-41	CD4T/NK	GLIPR2
PBXIP1	6.48837640018116e-45	0.363219003318139	0.308	0.285	1.51380309792627e-40	CD4T/NK	PBXIP1
SMAP2	8.43450920831318e-44	0.272054398936497	0.433	0.409	1.96785534339155e-39	CD4T/NK	SMAP2
APBB1IP	1.4278707547448e-43	0.314656026078653	0.282	0.25	3.33136525789508e-39	CD4T/NK	APBB1IP
APOBEC3C	1.48467409814239e-42	0.366098357909994	0.262	0.23	3.463893138376e-38	CD4T/NK	APOBEC3C
UBALD2	1.19930430580533e-41	0.338698857133322	0.367	0.362	2.79809687587441e-37	CD4T/NK	UBALD2
RSRC2	1.27806777043101e-41	0.321046242184776	0.524	0.579	2.98185991519258e-37	CD4T/NK	RSRC2
LPXN	1.31088606746403e-41	0.305497143794423	0.266	0.231	3.05842828400033e-37	CD4T/NK	LPXN
RAP1B	2.77223825763322e-41	0.266871654589906	0.565	0.637	6.46790907888408e-37	CD4T/NK	RAP1B
CUTA	3.4317385154334e-41	0.351605562169249	0.469	0.508	8.00658913035766e-37	CD4T/NK	CUTA
TRABD	1.09900140691786e-40	0.398591354982074	0.255	0.229	2.56408018248005e-36	CD4T/NK	TRABD
TRIR	4.58127844148919e-39	0.257562310134204	0.561	0.616	1.06885807318384e-34	CD4T/NK	TRIR
SNHG15	1.43794443324405e-38	0.373653949520373	0.338	0.325	3.35486815720169e-34	CD4T/NK	SNHG15
BRAF	1.83726236922946e-38	0.392724922251753	0.291	0.273	4.28651683364925e-34	CD4T/NK	BRAF
ARID4B	2.88081367004234e-36	0.365160173469056	0.451	0.491	6.72122637357577e-32	CD4T/NK	ARID4B
SVIP	5.24167223602811e-36	0.339033829836619	0.306	0.289	1.22293454938772e-31	CD4T/NK	SVIP
MBP	5.31720905117918e-33	0.347934248439155	0.335	0.328	1.24055804373061e-28	CD4T/NK	MBP
JOSD1	5.57657984182331e-33	0.364123069820372	0.32	0.311	1.3010718428958e-28	CD4T/NK	JOSD1
ANAPC16	2.27340504308572e-32	0.25016272563061	0.573	0.639	5.3040813060233e-28	CD4T/NK	ANAPC16
TRA2A	9.49466749940857e-32	0.372655472281656	0.411	0.439	2.21520087428701e-27	CD4T/NK	TRA2A
MDFIC	1.33790470129614e-31	0.369652993593484	0.262	0.245	3.12146545859402e-27	CD4T/NK	MDFIC
IDH2	2.97138802225206e-31	0.338332756099395	0.263	0.244	6.93254539471629e-27	CD4T/NK	IDH2
GIMAP4	7.26160701724452e-31	0.313948587334472	0.303	0.276	1.69420553319332e-26	CD4T/NK	GIMAP4
DIAPH1	7.37657756979382e-31	0.307021536363919	0.252	0.23	1.72102931280859e-26	CD4T/NK	DIAPH1
SLBP	5.17242113676314e-30	0.374250968043049	0.259	0.244	1.20677757541821e-25	CD4T/NK	SLBP
SNHG8	2.97492681808761e-29	0.297801025832387	0.537	0.608	6.94080175928021e-25	CD4T/NK	SNHG8
GSPT1	6.28982318822612e-29	0.43632377074156	0.334	0.346	1.46747864804504e-24	CD4T/NK	GSPT1
ANKRD12	2.41645510622753e-28	0.32516677693247	0.562	0.638	5.63783140833946e-24	CD4T/NK	ANKRD12
SMCHD1	5.6130264668339e-28	0.327983821632684	0.383	0.4	1.30957520497702e-23	CD4T/NK	SMCHD1
ANXA6	8.70784438591703e-28	0.320591030099259	0.33	0.326	2.0316271736783e-23	CD4T/NK	ANXA6
RHOG	2.17184157055714e-27	0.309595991126186	0.429	0.445	5.06712356826686e-23	CD4T/NK	RHOG
ANXA1	1.34193358557907e-26	0.400476053738734	0.758	0.819	3.13086524851453e-22	CD4T/NK	ANXA1
CYTH1	6.01524548381814e-26	0.2960981079956	0.282	0.268	1.40341692382961e-21	CD4T/NK	CYTH1
SNU13	1.65717580489262e-24	0.3231673967517	0.468	0.528	3.86635687039498e-20	CD4T/NK	SNU13
BAX	2.05449805079259e-24	0.4511848461276	0.374	0.398	4.7933494023042e-20	CD4T/NK	BAX
RSL24D1	2.66286248731796e-23	0.2557665077496	0.572	0.642	6.21272446916152e-19	CD4T/NK	RSL24D1
TMEM173	9.17145822533142e-23	0.462251496647702	0.294	0.303	2.13979291855207e-18	CD4T/NK	TMEM173
CHD1	1.54213115581914e-22	0.326912333713744	0.394	0.416	3.59794619964163e-18	CD4T/NK	CHD1
OFD1	2.21517161565746e-22	0.338741024578978	0.271	0.263	5.16821689649042e-18	CD4T/NK	OFD1
C1orf56	7.43753565758265e-22	0.427384411838434	0.305	0.308	1.73525144427061e-17	CD4T/NK	C1orf56
POLR2K	6.3621702412575e-21	0.352472107695516	0.414	0.467	1.48435793898779e-16	CD4T/NK	POLR2K
KIAA1551	5.15314993208152e-20	0.319716469024951	0.351	0.357	1.20228141065394e-15	CD4T/NK	KIAA1551
TAF1D	1.62371326128495e-19	0.308702833415298	0.462	0.525	3.78828540990391e-15	CD4T/NK	TAF1D
PSMB8	3.98922639627666e-19	0.29614360562316	0.352	0.37	9.30726410515308e-15	CD4T/NK	PSMB8
CLDND1	5.56661551705354e-19	0.400572038939398	0.349	0.378	1.29874706628376e-14	CD4T/NK	CLDND1
CMC2	6.07573778464612e-19	0.276249190490607	0.275	0.27	1.41753038253579e-14	CD4T/NK	CMC2
OSTF1	1.32485079636968e-18	0.285264049006311	0.4	0.433	3.0910093930101e-14	CD4T/NK	OSTF1
RAB8B	2.72043588570927e-18	0.345615103794451	0.298	0.305	6.3470489649483e-14	CD4T/NK	RAB8B
ANKRD44	5.38448282427869e-17	0.300331932416246	0.299	0.301	1.25625368773246e-12	CD4T/NK	ANKRD44
UBE2S	2.67437703659327e-15	0.324951634752896	0.3	0.306	6.23958906407576e-11	CD4T/NK	UBE2S
MOB4	3.90857748972791e-15	0.417225026851893	0.286	0.302	9.11910214128419e-11	CD4T/NK	MOB4
COMMD7	5.12278605007584e-15	0.309741868574858	0.258	0.262	1.1951972133432e-10	CD4T/NK	COMMD7
PGK1	2.53523152843161e-14	0.250059072194444	0.534	0.616	5.91494867898379e-10	CD4T/NK	PGK1
AMD1	6.18322661310963e-14	0.261865555675367	0.472	0.532	1.44260860110461e-09	CD4T/NK	AMD1
GABARAPL1	7.31324513899248e-14	0.340851499699436	0.389	0.425	1.70625322337833e-09	CD4T/NK	GABARAPL1
ARID5B	3.36232047343239e-13	0.335605472830314	0.424	0.456	7.84462989656512e-09	CD4T/NK	ARID5B
CCDC107	8.68805003506093e-13	0.317251063310898	0.422	0.476	2.02700895368007e-08	CD4T/NK	CCDC107
MRPS6	3.38082272637643e-12	0.319479986437311	0.323	0.333	7.88779750290885e-08	CD4T/NK	MRPS6
SUMO1	2.46623735651634e-11	0.253523974135206	0.452	0.536	5.75397837648827e-07	CD4T/NK	SUMO1
NSD3	3.11701686993248e-11	0.313447417274008	0.358	0.401	7.27231205923947e-07	CD4T/NK	NSD3
DHX36	8.35124128178764e-11	0.320944895136976	0.413	0.476	1.94842810345387e-06	CD4T/NK	DHX36
HBP1	8.50081607718498e-11	0.322046800396416	0.335	0.372	1.98332539896803e-06	CD4T/NK	HBP1
PRR13	1.01238887705607e-10	0.278651259671214	0.38	0.429	2.36200448905953e-06	CD4T/NK	PRR13
ZBTB1	1.21697071281108e-10	0.284990338619306	0.277	0.286	2.83931437005952e-06	CD4T/NK	ZBTB1
FGFR1OP2	2.74583118639768e-10	0.295325956721198	0.37	0.42	6.40629874098442e-06	CD4T/NK	FGFR1OP2
TAPBP	4.9846291219109e-10	0.283900063744001	0.402	0.456	1.16296382043303e-05	CD4T/NK	TAPBP
JAK1	2.41425785895483e-09	0.269733051549437	0.448	0.528	5.63270501072751e-05	CD4T/NK	JAK1
DNTTIP2	8.62211564455041e-09	0.286440945334268	0.318	0.346	0.000201162580103006	CD4T/NK	DNTTIP2
ARL4A	1.02225803341977e-08	0.317331088171401	0.278	0.29	0.000238503021777167	CD4T/NK	ARL4A
EPC1	1.67499153980806e-08	0.292813736037289	0.351	0.392	0.000390792276152619	CD4T/NK	EPC1
OGT	4.27902797396798e-08	0.293575763523629	0.309	0.337	0.000998340016606469	CD4T/NK	OGT
INTS6	4.65811582460289e-08	0.336371354955814	0.36	0.389	0.0010867850030381	CD4T/NK	INTS6
CHD2	5.93445227463975e-08	0.284794849550066	0.325	0.357	0.0013845670601962	CD4T/NK	CHD2
TSPYL2	6.68216185446618e-08	0.293226528008221	0.268	0.276	0.00155901518226551	CD4T/NK	TSPYL2
HNRNPUL1	1.2936355558136e-07	0.315828555063855	0.299	0.328	0.0030181811152687	CD4T/NK	HNRNPUL1
PPP4R3A	1.98714034348075e-07	0.282693265880817	0.313	0.342	0.00463619713537494	CD4T/NK	PPP4R3A
CHST11	5.71836585446795e-07	0.25141704401028	0.265	0.281	0.0133415193750592	CD4T/NK	CHST11
CCDC12	1.23491497058638e-06	0.258586982276218	0.261	0.276	0.0288118011787509	CD4T/NK	CCDC12
BIRC2	2.21079650854348e-06	0.342490864144517	0.315	0.349	0.0515800933408278	CD4T/NK	BIRC2
METTL9	2.33384882245112e-06	0.272103128505979	0.333	0.38	0.0544510268766071	CD4T/NK	METTL9
HSPD1	3.17660008307283e-06	0.284014623605109	0.413	0.538	0.0741132565381723	CD4T/NK	HSPD1
PHF1	4.78154446189588e-06	0.28126330878137	0.245	0.26	0.111558213840493	CD4T/NK	PHF1
RICTOR	6.73503030530581e-06	0.285629746312286	0.26	0.278	0.15713499205309	CD4T/NK	RICTOR
HSP90AA1	7.53086842149334e-06	0.365062091907082	0.859	0.915	0.175702691141861	CD4T/NK	HSP90AA1
CMC1	9.22957756900797e-06	0.376276133305383	0.229	0.285	0.215335274262525	CD4T/NK	CMC1
YIPF5	3.44132711129356e-05	0.362750520430907	0.234	0.255	0.8028960283359	CD4T/NK	YIPF5
BTG3	5.98100649468807e-05	0.310113207942447	0.286	0.314	1	CD4T/NK	BTG3
NFKB2	0.00025435526319695	0.276614026422904	0.249	0.266	1	CD4T/NK	NFKB2
WDR33	0.00305811793296049	0.260711116410283	0.292	0.331	1	CD4T/NK	WDR33
LDLRAD4	0.0062136706682622	0.461867451020791	0.245	0.275	1	CD4T/NK	LDLRAD4
S100A9	0	5.62515023644104	0.873	0.075	0	Monocyte	S100A9
EREG	0	5.24345386193904	0.766	0.045	0	Monocyte	EREG
S100A8	0	5.17873447048411	0.722	0.017	0	Monocyte	S100A8
G0S2	0	4.27817308261226	0.897	0.121	0	Monocyte	G0S2
CXCL8	0	4.22472472705344	0.99	0.368	0	Monocyte	CXCL8
PTGS2	0	4.14610958337364	0.905	0.15	0	Monocyte	PTGS2
SERPINB2	0	4.13634175666358	0.266	0.005	0	Monocyte	SERPINB2
CCL20	0	4.09464872753606	0.59	0.089	0	Monocyte	CCL20
IL1B	0	4.05764233369556	0.953	0.256	0	Monocyte	IL1B
BASP1	0	3.89897909147882	0.82	0.163	0	Monocyte	BASP1
AQP9	0	3.87682693354018	0.818	0.008	0	Monocyte	AQP9
SOD2	0	3.65800763819089	0.991	0.436	0	Monocyte	SOD2
CXCL2	0	3.52919753507254	0.854	0.266	0	Monocyte	CXCL2
LYZ	0	3.47392444277788	0.834	0.241	0	Monocyte	LYZ
CXCL3	0	3.32723491780551	0.794	0.233	0	Monocyte	CXCL3
IL1RN	0	3.19429899668023	0.732	0.101	0	Monocyte	IL1RN
NAMPT	0	3.18130344232579	0.998	0.522	0	Monocyte	NAMPT
BCL2A1	0	3.13502355277957	0.961	0.271	0	Monocyte	BCL2A1
EHD1	0	3.00917642254129	0.898	0.193	0	Monocyte	EHD1
SAT1	0	2.98798125337718	1	0.741	0	Monocyte	SAT1
MXD1	0	2.97739281561983	0.894	0.2	0	Monocyte	MXD1
C15orf48	0	2.95228733850157	0.713	0.108	0	Monocyte	C15orf48
PPIF	0	2.91544899132909	0.819	0.152	0	Monocyte	PPIF
PLAUR	0	2.88678225324175	0.746	0.267	0	Monocyte	PLAUR
OLR1	0	2.8702655778942	0.753	0.125	0	Monocyte	OLR1
TNFAIP6	0	2.76331056749172	0.52	0.024	0	Monocyte	TNFAIP6
IL1A	0	2.69518620150601	0.59	0.068	0	Monocyte	IL1A
SLC25A37	0	2.68046006818113	0.758	0.217	0	Monocyte	SLC25A37
CSF3R	0	2.61386191309599	0.622	0.08	0	Monocyte	CSF3R
SRGN	0	2.56804908893576	0.999	0.817	0	Monocyte	SRGN
S100A12	0	2.56595971772849	0.395	0.002	0	Monocyte	S100A12
PLEK	0	2.52612692851913	0.88	0.236	0	Monocyte	PLEK
LUCAT1	0	2.43664401363351	0.717	0.072	0	Monocyte	LUCAT1
ATP2B1	0	2.41750567810628	0.865	0.359	0	Monocyte	ATP2B1
SLC11A1	0	2.40884792989063	0.695	0.08	0	Monocyte	SLC11A1
IER3	0	2.37621496883678	0.971	0.381	0	Monocyte	IER3
SERPINA1	0	2.37333565659897	0.834	0.152	0	Monocyte	SERPINA1
MARCKS	0	2.37242489737287	0.906	0.367	0	Monocyte	MARCKS
FCN1	0	2.30433237492606	0.605	0.011	0	Monocyte	FCN1
GK	0	2.28371153039792	0.769	0.147	0	Monocyte	GK
ACSL1	0	2.26802596149241	0.784	0.193	0	Monocyte	ACSL1
C5AR1	0	2.20255803842415	0.718	0.175	0	Monocyte	C5AR1
NFKB1	0	2.19550230752681	0.848	0.33	0	Monocyte	NFKB1
IL10	0	2.1617397006358	0.488	0.08	0	Monocyte	IL10
NEAT1	0	2.12016600053438	0.998	0.826	0	Monocyte	NEAT1
FTH1	0	1.96738085707856	1	0.99	0	Monocyte	FTH1
MAP2K3	0	1.94756070983779	0.818	0.257	0	Monocyte	MAP2K3
PHACTR1	0	1.92732052951778	0.823	0.227	0	Monocyte	PHACTR1
ATP2B1-AS1	0	1.89554391186744	0.691	0.165	0	Monocyte	ATP2B1-AS1
CCRL2	0	1.89277058960415	0.69	0.101	0	Monocyte	CCRL2
LPCAT1	0	1.88703027545391	0.665	0.124	0	Monocyte	LPCAT1
ATP13A3	0	1.84498820876981	0.783	0.253	0	Monocyte	ATP13A3
KYNU	0	1.81023119170494	0.698	0.114	0	Monocyte	KYNU
ITGAX	0	1.80921868471554	0.732	0.138	0	Monocyte	ITGAX
LST1	0	1.79853483998835	0.845	0.244	0	Monocyte	LST1
LCP2	0	1.77007024607665	0.81	0.267	0	Monocyte	LCP2
TNFAIP2	0	1.76595458033882	0.722	0.202	0	Monocyte	TNFAIP2
ANPEP	0	1.73966709781508	0.469	0.026	0	Monocyte	ANPEP
CYP1B1	0	1.73319615012853	0.418	0.032	0	Monocyte	CYP1B1
NLRP3	0	1.72641609128537	0.672	0.156	0	Monocyte	NLRP3
THAP2	0	1.67896401732115	0.625	0.13	0	Monocyte	THAP2
TREM1	0	1.64222237086514	0.596	0.091	0	Monocyte	TREM1
MMP9	0	1.63951196168513	0.439	0.054	0	Monocyte	MMP9
SLC43A2	0	1.63519292488479	0.651	0.138	0	Monocyte	SLC43A2
PTX3	0	1.6284521407735	0.333	0.015	0	Monocyte	PTX3
MIR3945HG	0	1.6277699222381	0.51	0.052	0	Monocyte	MIR3945HG
NCF2	0	1.61493426228467	0.635	0.138	0	Monocyte	NCF2
ICAM1	0	1.60308703424062	0.672	0.18	0	Monocyte	ICAM1
AC016831.1	0	1.59907397295846	0.675	0.183	0	Monocyte	AC016831.1
AC245128.3	0	1.51940277268239	0.465	0.011	0	Monocyte	AC245128.3
CD300E	0	1.45753797900337	0.54	0.024	0	Monocyte	CD300E
IL6R	0	1.4421783299671	0.616	0.089	0	Monocyte	IL6R
GPR84	0	1.43165021934249	0.625	0.105	0	Monocyte	GPR84
FPR1	0	1.3645996596723	0.58	0.125	0	Monocyte	FPR1
CSTA	0	1.35865368450089	0.633	0.081	0	Monocyte	CSTA
CLEC4E	0	1.35771694438023	0.531	0.087	0	Monocyte	CLEC4E
DNAAF1	0	1.33155317031268	0.345	0.019	0	Monocyte	DNAAF1
DMXL2	0	1.30889969502126	0.59	0.102	0	Monocyte	DMXL2
FGR	0	1.25991399399445	0.545	0.072	0	Monocyte	FGR
TNIP3	0	1.18411401453275	0.273	0.029	0	Monocyte	TNIP3
HCAR3	0	1.17571599671018	0.368	0.052	0	Monocyte	HCAR3
TRAF1	0	1.15156446769152	0.621	0.144	0	Monocyte	TRAF1
MMP19	0	1.13433207071043	0.369	0.051	0	Monocyte	MMP19
SEMA6B	0	1.03480772785977	0.486	0.036	0	Monocyte	SEMA6B
MCEMP1	0	0.987507606259458	0.258	0.003	0	Monocyte	MCEMP1
IRAK2	0	0.961550636222791	0.5	0.07	0	Monocyte	IRAK2
CFP	0	0.913375597821062	0.338	0.019	0	Monocyte	CFP
LAMB3	0	0.854877092176279	0.273	0.008	0	Monocyte	LAMB3
SMIM25	0	0.851045728169214	0.288	0.014	0	Monocyte	SMIM25
B4GALT5	0	0.843321460268685	0.448	0.077	0	Monocyte	B4GALT5
KMO	0	0.816981994880173	0.385	0.028	0	Monocyte	KMO
LGALS2	0	0.795674009488936	0.383	0.027	0	Monocyte	LGALS2
SPHK1	0	0.746975037954218	0.44	0.062	0	Monocyte	SPHK1
SLC2A6	0	0.679251942279392	0.307	0.019	0	Monocyte	SLC2A6
CLEC12A	0	0.666773637838464	0.349	0.032	0	Monocyte	CLEC12A
AC020656.1	0	0.617851301224295	0.357	0.032	0	Monocyte	AC020656.1
MFSD2A	0	0.509542140725376	0.283	0.031	0	Monocyte	MFSD2A
PLA2G7	0	0.459942621508977	0.256	0.014	0	Monocyte	PLA2G7
NCR3LG1	0	0.406532167537181	0.281	0.029	0	Monocyte	NCR3LG1
AC025580.2	0	0.400608603923424	0.259	0.023	0	Monocyte	AC025580.2
SERPINB9	2.25478578009755e-307	2.12873632858154	0.774	0.297	5.26064070354559e-303	Monocyte	SERPINB9
TNFRSF1B	8.43446846050112e-307	2.00606021541668	0.884	0.379	1.96784583651952e-302	Monocyte	TNFRSF1B
CD55	6.75408569002066e-306	2.63352881619156	0.882	0.386	1.57579573233872e-301	Monocyte	CD55
NFKBIA	8.13315015393841e-305	1.92566550667121	0.969	0.709	1.89754526241537e-300	Monocyte	NFKBIA
THBS1	3.48790975623354e-304	3.75870362951478	0.514	0.118	8.13764225226847e-300	Monocyte	THBS1
CTSS	6.08782323260472e-304	1.99420314548181	0.894	0.407	1.42035003839901e-299	Monocyte	CTSS
TET2	6.14766292154881e-304	1.52814453576978	0.703	0.208	1.43431123622655e-299	Monocyte	TET2
GPR132	2.37156848228122e-301	1.09444605387988	0.635	0.154	5.53310642601032e-297	Monocyte	GPR132
AC015912.3	9.71400754610267e-300	0.554281933251333	0.263	0.029	2.26637510058121e-295	Monocyte	AC015912.3
DOT1L	6.14653050049622e-299	0.541724882175983	0.355	0.052	1.43404703107077e-294	Monocyte	DOT1L
PILRA	4.54025762323085e-298	1.14890452912366	0.653	0.164	1.05928750607599e-293	Monocyte	PILRA
GCH1	1.56667834976548e-297	1.08504543469339	0.545	0.117	3.65521725783785e-293	Monocyte	GCH1
NINJ1	1.61666791659909e-297	1.83183725026888	0.825	0.363	3.77184791621733e-293	Monocyte	NINJ1
OSM	4.53328866726645e-291	1.59165729120984	0.526	0.114	1.05766157895994e-286	Monocyte	OSM
DENND5A	6.38163627585463e-282	1.26214460999026	0.57	0.141	1.48889955951964e-277	Monocyte	DENND5A
RNF19B	8.62958379115979e-282	1.24978920457582	0.547	0.128	2.01336819431549e-277	Monocyte	RNF19B
H3F3A	1.14107026134551e-280	1.47409730945115	0.98	0.905	2.6622310267452e-276	Monocyte	H3F3A
C9orf72	1.67994943890834e-280	1.34369802689937	0.656	0.184	3.91949003591705e-276	Monocyte	C9orf72
FGD4	7.70255265598304e-270	1.42652844319875	0.633	0.178	1.7970825601674e-265	Monocyte	FGD4
VEGFA	1.09967097458822e-269	1.65217467695379	0.723	0.227	2.56564235081178e-265	Monocyte	VEGFA
WARS	9.63032179661263e-266	1.00318100246849	0.436	0.087	2.24685037836769e-261	Monocyte	WARS
AC006449.6	2.99120622158638e-264	0.473725873381143	0.288	0.038	6.97878323558319e-260	Monocyte	AC006449.6
CD93	1.43701290880939e-262	1.55343711845956	0.734	0.234	3.35269481754318e-258	Monocyte	CD93
UPP1	4.24627673327403e-262	1.42561237866102	0.718	0.244	9.90698824640163e-258	Monocyte	UPP1
RBM47	7.90813560849953e-262	1.14509311649952	0.63	0.171	1.84504711881903e-257	Monocyte	RBM47
MAP3K8	1.1163444025041e-258	1.77003582799631	0.819	0.364	2.60454312548233e-254	Monocyte	MAP3K8
NRIP3	4.86599968311893e-258	0.608032803714368	0.281	0.038	1.13528638606848e-253	Monocyte	NRIP3
VDR	1.18846889380437e-257	0.629895902756107	0.288	0.039	2.77281677613497e-253	Monocyte	VDR
FCER1G	2.11218294326359e-257	1.41130193032431	0.875	0.338	4.92793402492829e-253	Monocyte	FCER1G
FNIP2	3.44693670726775e-256	1.37909851976029	0.626	0.186	8.04204803172638e-252	Monocyte	FNIP2
IVNS1ABP	6.24739461569273e-253	2.37766373849514	0.884	0.389	1.45757963778727e-248	Monocyte	IVNS1ABP
EIF2AK3	3.08603368218623e-252	0.666019086377572	0.436	0.088	7.20002518390869e-248	Monocyte	EIF2AK3
DSE	2.08031237354821e-247	1.50174308625885	0.742	0.272	4.85357679872534e-243	Monocyte	DSE
FAM49A	3.8640977806557e-247	1.00356682126284	0.608	0.171	9.01532653204782e-243	Monocyte	FAM49A
SNN	1.95565661573162e-245	0.91506163030178	0.495	0.113	4.56274245016345e-241	Monocyte	SNN
PNRC1	3.17304333919713e-245	1.55492279149236	0.93	0.847	7.40302741468083e-241	Monocyte	PNRC1
KDM6B	1.30096310649577e-243	1.60757615709982	0.899	0.419	3.03527702376529e-239	Monocyte	KDM6B
CSF2RA	1.06831342975894e-242	0.884050637537072	0.576	0.149	2.49248206297059e-238	Monocyte	CSF2RA
STX11	2.42023835033329e-241	1.15414268849299	0.692	0.216	5.64665809516259e-237	Monocyte	STX11
RASGRP3	4.28901290514881e-241	0.906084259912915	0.454	0.099	1.00066960090027e-236	Monocyte	RASGRP3
GPCPD1	4.45121526556278e-240	1.32386247509073	0.668	0.214	1.03851303360845e-235	Monocyte	GPCPD1
LITAF	2.5075783320124e-239	2.26087130075529	0.956	0.602	5.85043100641812e-235	Monocyte	LITAF
RILPL2	1.22354220174972e-236	1.6248774456224	0.863	0.403	2.85464631090227e-232	Monocyte	RILPL2
AP003354.2	4.07564540886262e-236	0.565861036849081	0.258	0.035	9.50888830341738e-232	Monocyte	AP003354.2
ZFYVE16	4.3212262063847e-236	1.47048280044108	0.695	0.242	1.00818528621161e-231	Monocyte	ZFYVE16
CD36	3.90265595121574e-234	0.272119012735226	0.314	0.048	9.10528659978145e-230	Monocyte	CD36
GPAT3	1.49980668361765e-232	0.946084421718019	0.4	0.08	3.49919897354833e-228	Monocyte	GPAT3
TPRA1	6.48220738781517e-232	0.711078077159129	0.423	0.089	1.51236380565116e-227	Monocyte	TPRA1
NBPF19	3.50539244928998e-230	1.20082168835425	0.509	0.13	8.17843112343844e-226	Monocyte	NBPF19
VCAN	9.73910847321421e-226	1.33829149982176	0.633	0.184	2.27223139788561e-221	Monocyte	VCAN
LYN	1.13285402443148e-225	1.41182787035663	0.683	0.219	2.64306172440108e-221	Monocyte	LYN
ELL2	5.82545878884919e-225	1.67126987621568	0.772	0.288	1.35913779002641e-220	Monocyte	ELL2
ARL8B	2.91644485988396e-223	1.13062982529137	0.697	0.262	6.80435750259527e-219	Monocyte	ARL8B
PLSCR1	5.95710113808102e-221	1.38025719874422	0.744	0.301	1.38985126652568e-216	Monocyte	PLSCR1
PLXNC1	1.21658604818933e-218	1.14037623294155	0.438	0.099	2.83841690903052e-214	Monocyte	PLXNC1
RNF144B	1.08119627290542e-216	0.992128664041873	0.542	0.148	2.52253902431563e-212	Monocyte	RNF144B
MAPK6	5.09767063415345e-216	0.854672932044537	0.565	0.158	1.18933753565434e-211	Monocyte	MAPK6
FLT1	5.49907088686898e-216	0.72294294880355	0.302	0.049	1.2829882286154e-211	Monocyte	FLT1
ZNF267	3.69929513746911e-215	1.14217614795201	0.69	0.227	8.63082548522917e-211	Monocyte	ZNF267
JARID2	1.97332771159299e-214	0.975741929600559	0.576	0.163	4.6039708839176e-210	Monocyte	JARID2
AREG1	5.13586328215038e-214	2.40578735428145	0.602	0.195	1.19824826235851e-209	Monocyte	AREG
RAPGEF2	5.31768390601462e-213	0.989719979312142	0.464	0.115	1.24066883211227e-208	Monocyte	RAPGEF2
SDCBP	1.05005371988083e-211	1.55792246595445	0.931	0.651	2.44988033385396e-207	Monocyte	SDCBP
GRINA	2.20651455521741e-209	1.03280861202772	0.656	0.225	5.14801910877773e-205	Monocyte	GRINA
SERPINB8	2.80896033507987e-209	0.691203235839707	0.433	0.1	6.55358535777485e-205	Monocyte	SERPINB8
PDE4B1	1.10370065501866e-207	1.48329585568823	0.865	0.401	2.57504399822403e-203	Monocyte	PDE4B
HIF1A	9.41758037657556e-207	1.51710860720384	0.832	0.388	2.19721567765884e-202	Monocyte	HIF1A
HCAR2	1.88972074590613e-206	0.871119472826705	0.305	0.053	4.40890747227358e-202	Monocyte	HCAR2
SH3BP5	2.44276707172439e-206	1.45182994220316	0.744	0.29	5.69921985504018e-202	Monocyte	SH3BP5
SRC	6.7495908336317e-206	0.347079984114366	0.272	0.043	1.57474703739461e-201	Monocyte	SRC
CFLAR	6.80719597977962e-206	1.57207725947078	0.823	0.504	1.58818689404238e-201	Monocyte	CFLAR
LIMS1	1.11183821527398e-202	1.86358912546288	0.776	0.424	2.59402974005572e-198	Monocyte	LIMS1
OXSR1	1.80880798538709e-200	1.00878569853164	0.514	0.141	4.22012991070661e-196	Monocyte	OXSR1
CLEC7A	9.2807533029749e-199	0.866723890968805	0.702	0.222	2.16529255311707e-194	Monocyte	CLEC7A
MAFG	4.85212401624379e-198	0.853685500118363	0.601	0.192	1.13204905422984e-193	Monocyte	MAFG
BID	2.34964447553087e-197	0.919025739978589	0.555	0.168	5.48195552586107e-193	Monocyte	BID
LILRB2	7.51503228228806e-196	0.606841926757214	0.409	0.092	1.75333218178063e-191	Monocyte	LILRB2
TLR2	2.80482417566978e-195	0.956259103004736	0.58	0.173	6.54393528425515e-191	Monocyte	TLR2
EMILIN2	8.43515125283465e-194	0.65335068529806	0.601	0.18	1.96800513879885e-189	Monocyte	EMILIN2
IFNGR2	2.74401304254977e-192	0.963517289246381	0.58	0.186	6.40205682957287e-188	Monocyte	IFNGR2
IRAK3	1.11663518185007e-191	1.35524171318883	0.545	0.165	2.60522154277439e-187	Monocyte	IRAK3
SPI1	2.16938588320926e-190	1.00392856788391	0.713	0.233	5.06139420411552e-186	Monocyte	SPI1
SERPINB1	1.21818394588098e-189	1.77500392686009	0.781	0.398	2.8421449641349e-185	Monocyte	SERPINB1
PTPRE	8.79251288231455e-189	1.29800122669395	0.738	0.273	2.05138118057281e-184	Monocyte	PTPRE
PNPLA8	1.55778791628885e-188	1.33776233705244	0.716	0.299	3.63447498749352e-184	Monocyte	PNPLA8
SLC7A51	3.1845600928944e-188	1.1082495243087	0.702	0.248	7.42989715273192e-184	Monocyte	SLC7A5
RIPK2	2.74121515882159e-185	0.78136573409282	0.516	0.149	6.39552908704665e-181	Monocyte	RIPK2
SELL	1.40634940011484e-184	1.44581638890425	0.293	0.054	3.28115378540794e-180	Monocyte	SELL
SIPA1L1	7.18434546262729e-184	0.893903791351069	0.566	0.178	1.67617963988557e-179	Monocyte	SIPA1L1
BACH1	1.81418388308642e-183	1.07754394642347	0.539	0.174	4.23267241762894e-179	Monocyte	BACH1
CCL3L1	3.47462705335757e-183	1.48964737757034	0.764	0.333	8.10665237818856e-179	Monocyte	CCL3L1
SLC15A3	8.64612515463401e-183	0.846151454207667	0.525	0.149	2.01722745982766e-178	Monocyte	SLC15A3
PFKFB3	1.1833429182478e-182	1.6602333436037	0.819	0.38	2.76085736256394e-178	Monocyte	PFKFB3
CSGALNACT2	8.13819991692022e-182	1.05326754617083	0.642	0.232	1.89872342261666e-177	Monocyte	CSGALNACT2
INSIG1	3.00794038051791e-181	1.60386393094209	0.723	0.329	7.01782570178632e-177	Monocyte	INSIG1
B3GNT5	1.37852666923258e-180	1.0475321756535	0.539	0.159	3.21624057198654e-176	Monocyte	B3GNT5
CXCL1	5.30411674088204e-180	2.30242205658457	0.294	0.056	1.23750347681519e-175	Monocyte	CXCL1
TNIP1	8.00335559663626e-180	1.14901833859674	0.56	0.185	1.86726289425121e-175	Monocyte	TNIP1
DRAM1	1.07398344398727e-179	0.785589161276945	0.515	0.154	2.50571077316671e-175	Monocyte	DRAM1
CPVL	1.18953562979616e-179	0.598247013522714	0.514	0.142	2.77530557787742e-175	Monocyte	CPVL
HCK	1.09011628028933e-177	0.737995332118973	0.5	0.14	2.54335029354303e-173	Monocyte	HCK
ITGA5	3.94778426155421e-177	0.731598716983837	0.465	0.124	9.21057546063214e-173	Monocyte	ITGA5
TBC1D7	2.1829551968363e-175	0.565833321519133	0.318	0.065	5.09305276973877e-171	Monocyte	TBC1D7
FOSL21	2.74491454153164e-174	1.3297328371817	0.885	0.515	6.40416011684747e-170	Monocyte	FOSL2
SLC7A7	6.91228986286079e-174	0.549806147622447	0.46	0.126	1.61270634790405e-169	Monocyte	SLC7A7
TIMP1	4.10120872914042e-173	2.13807694025026	0.838	0.527	9.56853008595753e-169	Monocyte	TIMP1
SPAG9	1.1985665683853e-171	1.45434873543119	0.762	0.356	2.79637566069975e-167	Monocyte	SPAG9
NFIL3	1.2327588249503e-171	0.918605850905375	0.581	0.192	2.87614961449153e-167	Monocyte	NFIL3
PPP1R15B	1.93327354367127e-171	1.20710714319262	0.713	0.313	4.51052050473945e-167	Monocyte	PPP1R15B
EPB41L3	2.15286321973777e-171	0.725324822838059	0.556	0.176	5.0228451779702e-167	Monocyte	EPB41L3
CMTM6	9.83514212781287e-171	1.4057811428776	0.812	0.399	2.29463700984002e-166	Monocyte	CMTM6
MNDA	4.70511268617106e-170	1.50985308493034	0.61	0.201	1.09774984081057e-165	Monocyte	MNDA
TNFAIP31	9.03793767335238e-170	1.29059204593095	0.941	0.565	2.10864123856984e-165	Monocyte	TNFAIP3
NFKBIZ	1.19140441717674e-169	1.37110653229851	0.84	0.458	2.77966564571505e-165	Monocyte	NFKBIZ
NFKB21	6.09491399428807e-169	0.904712783322976	0.685	0.254	1.42200438400735e-164	Monocyte	NFKB2
CD441	3.02615253387465e-168	1.49573861133258	0.852	0.727	7.06031647678294e-164	Monocyte	CD44
ZEB2	2.70324679464867e-167	1.45088599585343	0.788	0.448	6.30694509659481e-163	Monocyte	ZEB2
MTF1	1.20897910978544e-166	0.716445350342192	0.296	0.059	2.82066916104042e-162	Monocyte	MTF1
ADGRE2	3.12789202615749e-165	0.495241952427694	0.315	0.066	7.29768488622805e-161	Monocyte	ADGRE2
WTAP	1.09912735127727e-164	1.69787901822227	0.776	0.464	2.56437402326501e-160	Monocyte	WTAP
THBD	1.24394377847467e-164	1.42076662499784	0.512	0.164	2.90224522955926e-160	Monocyte	THBD
TYMP	2.73210506303243e-163	1.3438965646474	0.696	0.313	6.37427432256097e-159	Monocyte	TYMP
ETS2	3.4531580205423e-162	1.29721808526136	0.648	0.277	8.05656297772725e-158	Monocyte	ETS2
PIK3AP1	7.59319982951299e-162	0.832612079976237	0.498	0.151	1.77156945222368e-157	Monocyte	PIK3AP1
CD83	7.65761718119842e-162	0.909182709119005	0.776	0.32	1.7865986645454e-157	Monocyte	CD83
PNP	8.04513945326486e-162	0.890638157912043	0.537	0.176	1.87701148584122e-157	Monocyte	PNP
NR4A3	8.30497048685847e-159	1.36027692437925	0.724	0.309	1.93763266428895e-154	Monocyte	NR4A3
CCL3	1.40169692683305e-158	1.57050466633134	0.818	0.455	3.27029909999418e-154	Monocyte	CCL3
ZBTB43	4.80753583090979e-157	0.698542354439981	0.435	0.122	1.12164618470956e-152	Monocyte	ZBTB43
ZMIZ1	7.04823784852272e-157	0.665003919644297	0.493	0.149	1.64442437243884e-152	Monocyte	ZMIZ1
ARL5B	1.20731236019924e-156	1.12706784108901	0.719	0.309	2.81678046758085e-152	Monocyte	ARL5B
CYBB	1.99399148548309e-156	0.66329466226127	0.635	0.215	4.6521815347806e-152	Monocyte	CYBB
GLUL	2.3020924399606e-156	1.9479447152365	0.863	0.459	5.37101187167209e-152	Monocyte	GLUL
CD68	7.54147037163045e-156	0.719743506939823	0.723	0.274	1.7595004524051e-151	Monocyte	CD68
AIF1	1.44031787634637e-155	0.753143557199961	0.797	0.292	3.36040563730372e-151	Monocyte	AIF1
MAP4K4	3.24118152555116e-155	1.56946867511236	0.574	0.222	7.56200061726341e-151	Monocyte	MAP4K4
SLC6A6	1.31218346487434e-154	1.00329649486939	0.496	0.153	3.06145524189832e-150	Monocyte	SLC6A6
LPXN1	7.68733276299603e-154	0.797878350685475	0.627	0.234	1.7935316069346e-149	Monocyte	LPXN
ABCA1	2.80897147121549e-151	0.809049324172077	0.436	0.127	6.55361133949285e-147	Monocyte	ABCA1
MIR155HG	5.50043204786518e-150	1.18061463729656	0.401	0.112	1.28330580108743e-145	Monocyte	MIR155HG
TNFAIP8	7.63045942916619e-150	1.30268300970102	0.713	0.372	1.78026248941876e-145	Monocyte	TNFAIP8
MANBA	1.88295118250444e-149	0.578187102512966	0.493	0.153	4.39311340390112e-145	Monocyte	MANBA
FNDC3B	2.52228694770433e-149	1.04730754416813	0.562	0.211	5.88474767768897e-145	Monocyte	FNDC3B
GRASP	1.13620610913846e-148	0.750225845304081	0.559	0.188	2.65088247323095e-144	Monocyte	GRASP
HIVEP1	2.97253366812771e-148	0.753518678429995	0.448	0.133	6.93521830110876e-144	Monocyte	HIVEP1
IL6	5.28751617542202e-148	1.77859446136813	0.253	0.05	1.23363039888771e-143	Monocyte	IL6
SLC36A4	1.18724293794581e-147	0.741431086780534	0.374	0.097	2.76995649852136e-143	Monocyte	SLC36A4
CEBPB	1.68616016199208e-147	1.90871450394183	0.737	0.49	3.93398027394372e-143	Monocyte	CEBPB
USP12	4.90339362632413e-146	0.661100169344363	0.541	0.187	1.14401076695768e-141	Monocyte	USP12
EAF1	6.38427811164795e-146	0.598870619425596	0.383	0.1	1.48951592622858e-141	Monocyte	EAF1
GLA	1.4036100322649e-145	0.850351170211401	0.473	0.15	3.27476256627723e-141	Monocyte	GLA
TNFSF13B	5.26773778023538e-144	0.801127756374285	0.532	0.178	1.22901590150672e-139	Monocyte	TNFSF13B
CDKN1A	1.53096091617149e-143	1.24497267735388	0.782	0.504	3.5718849135197e-139	Monocyte	CDKN1A
GPR183	1.89486028999564e-142	1.6788303594124	0.737	0.401	4.42089854258883e-138	Monocyte	GPR183
AMPD2	7.51409595536966e-142	0.832195306403588	0.384	0.103	1.75311372734729e-137	Monocyte	AMPD2
NUMB	4.04802848161054e-141	1.13185803881033	0.57	0.22	9.44445525044556e-137	Monocyte	NUMB
ASAH1	7.46531905622624e-140	1.19301827206367	0.784	0.415	1.74173358900814e-135	Monocyte	ASAH1
CASP1	8.58460726973489e-140	0.73443113659124	0.597	0.222	2.00287472210185e-135	Monocyte	CASP1
S100A11	2.23532575789172e-138	1.07196541916678	0.941	0.773	5.21523852573717e-134	Monocyte	S100A11
SLC25A19	3.66143878992423e-137	0.709581754628241	0.382	0.108	8.54250284077223e-133	Monocyte	SLC25A19
UBE2D1	1.49276773789774e-136	0.859807319969885	0.547	0.197	3.48277640928921e-132	Monocyte	UBE2D1
PURB	2.24302946002048e-136	1.03826581007634	0.617	0.25	5.23321203317377e-132	Monocyte	PURB
FAM107B1	2.50734025012406e-136	1.27794350143867	0.769	0.441	5.84987553756445e-132	Monocyte	FAM107B
LACTB	2.7756907417914e-136	0.522611870789655	0.502	0.168	6.47596406967351e-132	Monocyte	LACTB
ATP6V0D1	4.00861443909626e-136	1.00494399001021	0.643	0.269	9.35249834785549e-132	Monocyte	ATP6V0D1
CTSL	5.16564549948649e-136	1.62901830240232	0.666	0.338	1.20519675148519e-131	Monocyte	CTSL
RELT	9.53064798478039e-136	0.527648374450385	0.44	0.129	2.22359548132911e-131	Monocyte	RELT
ERN11	2.46213410185524e-135	0.748017043987199	0.575	0.205	5.74440507303845e-131	Monocyte	ERN1
ZC3H12A1	4.84857768372409e-135	0.867684024739876	0.605	0.217	1.13122165938967e-130	Monocyte	ZC3H12A
AP1S2	7.28600114899395e-134	1.0086147932976	0.678	0.324	1.69989692807178e-129	Monocyte	AP1S2
EDEM1	7.95563459975052e-134	0.745256651600499	0.521	0.183	1.85612910846779e-129	Monocyte	EDEM1
PIK3R5	5.62575205515875e-132	0.558991658523187	0.398	0.113	1.31254421198909e-127	Monocyte	PIK3R5
CD86	8.95981208180931e-132	0.603981286903851	0.532	0.183	2.09041375680693e-127	Monocyte	CD86
MIR22HG	1.73077310163395e-131	0.773694545543568	0.451	0.147	4.03806672342216e-127	Monocyte	MIR22HG
ADA2	1.32553470578281e-130	0.515794196451408	0.479	0.158	3.09260502206187e-126	Monocyte	ADA2
MGAT1	3.18919274300836e-130	0.943854445101404	0.686	0.337	7.44070558871281e-126	Monocyte	MGAT1
GCA	4.18929635028976e-130	1.39953197965161	0.544	0.202	9.77404731486103e-126	Monocyte	GCA
KCTD20	4.90054698229536e-130	0.94684540134979	0.58	0.226	1.14334661643933e-125	Monocyte	KCTD20
MPP1	6.92165963369832e-130	0.822550756883336	0.454	0.148	1.61489240913815e-125	Monocyte	MPP1
RABGEF1	2.6011366611216e-129	0.471790907275298	0.274	0.061	6.0687119440628e-125	Monocyte	RABGEF1
NQO2	2.49349490925339e-128	0.809641910858478	0.549	0.213	5.81757297277908e-124	Monocyte	NQO2
SEC24A	8.45507291229211e-128	0.530927230707039	0.352	0.096	1.97265306116687e-123	Monocyte	SEC24A
MS4A7	1.19401168005827e-127	0.521814599561732	0.698	0.257	2.78574865074394e-123	Monocyte	MS4A7
LAPTM5	1.87494573822325e-127	1.12517013639396	0.943	0.619	4.37443590184866e-123	Monocyte	LAPTM5
RYBP	2.55304516203508e-127	1.02549384838511	0.613	0.254	5.95650966754405e-123	Monocyte	RYBP
CLN8	3.30162948724851e-127	0.513330065937861	0.494	0.167	7.70303175669951e-123	Monocyte	CLN8
MYO1G	5.74147021501784e-127	0.489088038669162	0.506	0.164	1.33954241586581e-122	Monocyte	MYO1G
FCGR2A	1.07635564070781e-126	0.631527151950553	0.742	0.278	2.51124534533538e-122	Monocyte	FCGR2A
ATP6V1B2	1.19621081047299e-126	0.808153970365708	0.599	0.237	2.79087944191454e-122	Monocyte	ATP6V1B2
RP2	2.28204981428653e-125	0.664767211512517	0.416	0.129	5.32425042171189e-121	Monocyte	RP2
ARHGAP26	7.90615367277741e-125	0.830433552291348	0.525	0.188	1.8445847133957e-120	Monocyte	ARHGAP26
STXBP2	1.00990939805707e-124	0.556593359371574	0.426	0.131	2.35621961660695e-120	Monocyte	STXBP2
PIM31	6.10180178181804e-124	1.08089643094179	0.662	0.341	1.42361137371597e-119	Monocyte	PIM3
TYROBP	7.05963223009963e-124	0.900317314543424	0.731	0.303	1.64708279560454e-119	Monocyte	TYROBP
SESN2	1.19457636485333e-123	0.932185103689694	0.325	0.086	2.78706611683931e-119	Monocyte	SESN2
UBAP1	1.95183752311143e-123	0.705904260239322	0.424	0.131	4.55383212517127e-119	Monocyte	UBAP1
CHST15	3.99837654593338e-123	0.727682395122713	0.259	0.059	9.32861231931717e-119	Monocyte	CHST15
SH3BP2	4.08337709557756e-123	0.743197573893095	0.469	0.155	9.52692710169201e-119	Monocyte	SH3BP2
PSEN1	1.16413977359394e-122	0.634066678868295	0.44	0.141	2.71605450577202e-118	Monocyte	PSEN1
UBE2R2	1.32721976283683e-122	1.06139622195647	0.633	0.278	3.09653642867461e-118	Monocyte	UBE2R2
PHLDA2	1.5231681237386e-122	0.674155999133798	0.398	0.119	3.55370354949453e-118	Monocyte	PHLDA2
RAB20	3.42583984318232e-122	0.534138706188866	0.499	0.17	7.99282693812867e-118	Monocyte	RAB20
SLC2A31	2.52730084573437e-121	1.31535527148184	0.895	0.566	5.89644560318286e-117	Monocyte	SLC2A3
TOM1	1.30419405758829e-120	0.500695207300423	0.348	0.094	3.04281515575925e-116	Monocyte	TOM1
CLEC5A	2.18505214372922e-120	0.569001130908259	0.353	0.098	5.09794515653463e-116	Monocyte	CLEC5A
PDE4DIP	5.39489837609192e-120	0.747176326068481	0.546	0.217	1.25868374012601e-115	Monocyte	PDE4DIP
STK40	1.37981577189269e-119	0.795283900483378	0.374	0.111	3.21924817740284e-115	Monocyte	STK40
HIVEP2	3.74717834888478e-119	0.667064079213813	0.449	0.151	8.74254180578309e-115	Monocyte	HIVEP2
NSMAF	2.70112433708286e-118	0.935199820284432	0.375	0.112	6.30199319084803e-114	Monocyte	NSMAF
TP53INP2	6.93244137564964e-118	0.848850809276947	0.261	0.06	1.61740789735282e-113	Monocyte	TP53INP2
MARCKSL1	1.91776859923178e-117	0.965658006121497	0.399	0.122	4.47434591886767e-113	Monocyte	MARCKSL1
ETV3	1.01033893009159e-116	0.674464161469376	0.574	0.227	2.35722175779668e-112	Monocyte	ETV3
DUSP6	1.02792655014405e-116	1.34522187148897	0.557	0.231	2.39825543414109e-112	Monocyte	DUSP6
SMIM3	1.26227601439183e-116	0.555403314318161	0.439	0.147	2.94501616917758e-112	Monocyte	SMIM3
EFHD2	1.84654932805501e-115	1.0714986216446	0.691	0.32	4.30818423728515e-111	Monocyte	EFHD2
ARHGEF2	2.50365186245159e-115	0.717168665096784	0.529	0.201	5.8412701602858e-111	Monocyte	ARHGEF2
ATP6V1C1	4.47721831948513e-115	0.651473335709422	0.451	0.157	1.04457980611908e-110	Monocyte	ATP6V1C1
SIRPA	4.54069649006384e-114	0.455742710812131	0.483	0.169	1.05938989809679e-109	Monocyte	SIRPA
RIT1	6.92573597096469e-114	0.82232487397095	0.49	0.181	1.61584345938577e-109	Monocyte	RIT1
CD14	2.5802945237956e-113	0.346386343508227	0.706	0.276	6.02008515346751e-109	Monocyte	CD14
RAB31	3.22303910932958e-113	1.09057388577303	0.615	0.269	7.51967254597684e-109	Monocyte	RAB31
DUSP1	5.32318771607021e-112	1.14658411812071	0.98	0.754	1.24195292603634e-107	Monocyte	DUSP1
ZSWIM6	1.11817081612759e-111	0.73140776064066	0.498	0.178	2.60880433110729e-107	Monocyte	ZSWIM6
NOTCH2	1.73189829625054e-111	0.686861169051278	0.473	0.174	4.04069191498214e-107	Monocyte	NOTCH2
AGAP3	6.69611055138901e-111	0.344684278799435	0.365	0.11	1.56226955274457e-106	Monocyte	AGAP3
GNA15	8.06345940525369e-111	0.417251980872774	0.439	0.145	1.88128571383974e-106	Monocyte	GNA15
PLBD1	1.6319842796503e-110	0.606201229196189	0.415	0.139	3.80758252285212e-106	Monocyte	PLBD1
CARD16	3.16832905605793e-110	0.871746478247194	0.642	0.284	7.39202852068875e-106	Monocyte	CARD16
SLC39A8	2.07371257566983e-109	0.634747337009306	0.369	0.115	4.83817881029529e-105	Monocyte	SLC39A8
BCL3	3.01640986367918e-109	0.548906907767098	0.471	0.166	7.03758585294989e-105	Monocyte	BCL3
RNF149	3.39942320773315e-109	1.28702190271259	0.777	0.377	7.9311942859622e-105	Monocyte	RNF149
MCTP1	6.27502597709074e-109	0.452778263626994	0.357	0.106	1.46402631071504e-104	Monocyte	MCTP1
GNS	1.63831865094956e-108	0.726398819044057	0.562	0.228	3.82236124453041e-104	Monocyte	GNS
IFI30	2.01645555223645e-108	0.391432597996275	0.279	0.07	4.70459244892286e-104	Monocyte	IFI30
REL1	2.49060433443021e-108	0.851463737065441	0.855	0.589	5.81082897265912e-104	Monocyte	REL
ADM	3.9059350812706e-108	1.25380794345188	0.271	0.069	9.11293713811243e-104	Monocyte	ADM
QKI	4.76168015121259e-108	0.936920955699169	0.759	0.404	1.11094759607941e-103	Monocyte	QKI
AMPD3	6.02269906136693e-108	0.362744586067537	0.314	0.087	1.40515591800752e-103	Monocyte	AMPD3
SECTM1	6.02481444239887e-108	0.421595330911011	0.277	0.07	1.40564945755608e-103	Monocyte	SECTM1
IL4R	2.09352743731045e-107	0.646049794203198	0.459	0.16	4.88440886398902e-103	Monocyte	IL4R
MYO9B	9.84205417231495e-107	0.568911125596362	0.52	0.203	2.2962496589428e-102	Monocyte	MYO9B
SEC22B	3.25932888753258e-106	1.13706741765644	0.574	0.256	7.60434022750226e-102	Monocyte	SEC22B
RALGDS	3.26612659402399e-106	0.670035902845954	0.481	0.181	7.62019995651738e-102	Monocyte	RALGDS
GPAT4	4.92589469241004e-106	0.795261250240355	0.338	0.1	1.14926049068619e-101	Monocyte	GPAT4
ACSL5	4.98643591091136e-106	0.324733146052666	0.261	0.064	1.16338536237473e-101	Monocyte	ACSL5
SLC16A10	5.06705251023448e-106	0.706305958114	0.404	0.132	1.18219402116281e-101	Monocyte	SLC16A10
LILRB3	1.30228196030029e-105	0.414870896129334	0.292	0.077	3.0383540415766e-101	Monocyte	LILRB3
NUP58	3.20872577723566e-105	0.719051889592497	0.498	0.192	7.48627811086851e-101	Monocyte	NUP58
RXRA	3.79780045317683e-105	1.0451084656944	0.43	0.151	8.86064823730686e-101	Monocyte	RXRA
PTPN1	5.4851842741505e-105	0.638816765697234	0.511	0.204	1.27974834300205e-100	Monocyte	PTPN1
ACOT9	7.3806495088358e-105	0.626691834389531	0.461	0.17	1.72197933690648e-100	Monocyte	ACOT9
ARID3A	2.69599713955556e-104	0.452560594438935	0.293	0.08	6.29003092629707e-100	Monocyte	ARID3A
ZNF385A	4.66368990527369e-104	0.349131605032283	0.324	0.094	1.0880854917994e-99	Monocyte	ZNF385A
HBEGF	5.37283319032214e-104	0.583626054648081	0.504	0.187	1.25353571163406e-99	Monocyte	HBEGF
MS4A6A	1.55594037926382e-103	0.280541813897243	0.675	0.259	3.63016449886041e-99	Monocyte	MS4A6A
COTL11	2.03874553692334e-103	1.05630978535845	0.885	0.539	4.75659721219584e-99	Monocyte	COTL1
NBN	4.44515360705692e-103	0.85669397685191	0.461	0.176	1.03709878806245e-98	Monocyte	NBN
JAML	4.98514797884319e-103	0.600995835928985	0.534	0.2	1.16308487494391e-98	Monocyte	JAML
IL1R1	1.39107561991613e-102	0.859363828039271	0.329	0.101	3.24551852882632e-98	Monocyte	IL1R1
MAPKAPK2	3.74223112392199e-102	0.817120464677696	0.567	0.236	8.7309994352224e-98	Monocyte	MAPKAPK2
RBBP8	6.50754392862924e-102	0.323467833442305	0.3	0.083	1.51827507398849e-97	Monocyte	RBBP8
TP53BP2	6.58235998795379e-102	0.448408018954928	0.401	0.134	1.5357304087895e-97	Monocyte	TP53BP2
CHMP1B	6.95553482704978e-102	1.32473453957972	0.722	0.439	1.62279583049898e-97	Monocyte	CHMP1B
PRKCB	5.01890282629536e-101	0.820713424509675	0.435	0.148	1.17096021840297e-96	Monocyte	PRKCB
VMP1	6.00021266212993e-101	1.27178762564422	0.783	0.518	1.39990961620153e-96	Monocyte	VMP1
PELI1	1.30532282055177e-100	1.10838426588493	0.502	0.207	3.04544867262934e-96	Monocyte	PELI1
BAZ1A1	3.61037820803183e-100	0.907270234534236	0.7	0.356	8.42337339715907e-96	Monocyte	BAZ1A
SORL1	3.98596190114884e-100	1.03946519736593	0.522	0.21	9.29964771157035e-96	Monocyte	SORL1
PHLDA11	6.58938508284605e-100	1.22270067653357	0.603	0.289	1.53736943367881e-95	Monocyte	PHLDA1
TFDP1	7.03766056820637e-99	0.79027917526098	0.382	0.127	1.64195658716823e-94	Monocyte	TFDP1
ACSL4	8.59603666074284e-99	0.85292377326629	0.435	0.166	2.00554131331791e-94	Monocyte	ACSL4
GSTO1	5.1420944760546e-98	0.93097789144015	0.713	0.445	1.1997020622083e-93	Monocyte	GSTO1
PSTPIP2	1.32237782519642e-97	0.375056395663334	0.308	0.088	3.08523970396577e-93	Monocyte	PSTPIP2
TNF	2.68904987216152e-97	0.999845996964614	0.504	0.2	6.27382225674005e-93	Monocyte	TNF
ZNF281	6.20618370098358e-97	0.985988303044993	0.322	0.099	1.44796471927648e-92	Monocyte	ZNF281
DCUN1D3	7.493478748875e-97	0.658772531165783	0.289	0.081	1.74830352690003e-92	Monocyte	DCUN1D3
TKT	6.42326141343049e-96	0.964434384124859	0.727	0.413	1.49861112036747e-91	Monocyte	TKT
TPP1	7.75187293162231e-96	0.63378288156518	0.64	0.293	1.8085894736768e-91	Monocyte	TPP1
LAIR1	6.098179404056e-95	0.451051227166869	0.465	0.171	1.42276623676031e-90	Monocyte	LAIR1
ABL2	8.71746833313256e-95	0.596011347984891	0.48	0.189	2.03387253680316e-90	Monocyte	ABL2
IRAK1	1.53846478039972e-94	0.537244462024893	0.443	0.166	3.58939217915058e-90	Monocyte	IRAK1
PMAIP1	3.85271248945872e-94	0.955733411961348	0.511	0.21	8.98876350915615e-90	Monocyte	PMAIP1
CLEC10A	4.27174893736463e-94	0.38563866135611	0.305	0.089	9.96641744576541e-90	Monocyte	CLEC10A
AOAH	1.58978791958315e-93	0.380605769629904	0.446	0.155	3.70913419517946e-89	Monocyte	AOAH
SLC43A3	4.82601582752598e-93	0.480265584738769	0.418	0.15	1.12595775272009e-88	Monocyte	SLC43A3
FOXO3	3.75341261390808e-92	0.943906317726233	0.613	0.289	8.75708696950894e-88	Monocyte	FOXO3
PLAU	3.97606553119445e-92	1.60367827328964	0.443	0.172	9.27655849082978e-88	Monocyte	PLAU
EIF4E	9.58224534496202e-92	1.11709042779546	0.606	0.31	2.23563366143309e-87	Monocyte	EIF4E
SDC4	2.86862189098299e-91	0.393214373022492	0.322	0.1	6.69278173385241e-87	Monocyte	SDC4
ATP1B3	5.25637325381954e-91	1.33054273215363	0.741	0.532	1.22636444384864e-86	Monocyte	ATP1B3
HMGA1	2.01161348052894e-90	0.760608207568898	0.479	0.189	4.69329541142206e-86	Monocyte	HMGA1
GRB2	7.1631239727845e-90	0.810816772672938	0.69	0.383	1.67122845409035e-85	Monocyte	GRB2
MIR222HG	1.24197442797373e-89	0.444249851881203	0.31	0.094	2.8976505379055e-85	Monocyte	MIR222HG
CXCL16	1.2729219518077e-89	0.669509311072243	0.643	0.276	2.96985420576255e-85	Monocyte	CXCL16
LCP11	3.64950092949215e-89	1.38248319377431	0.863	0.523	8.51465061859814e-85	Monocyte	LCP1
SOCS3	6.76334688619006e-89	1.01627117486398	0.754	0.469	1.577956462017e-84	Monocyte	SOCS3
HLA-DRA	8.16521649782866e-89	0.622719993454637	0.852	0.559	1.9050266611084e-84	Monocyte	HLA-DRA
CKAP4	9.94040610144048e-89	1.4897772935244	0.271	0.08	2.31919614752708e-84	Monocyte	CKAP4
GNA13	9.95478187084378e-89	0.86598711704182	0.665	0.324	2.32255015828656e-84	Monocyte	GNA13
CYB561A3	3.71436631786283e-88	0.387939399951424	0.363	0.124	8.66598805620576e-84	Monocyte	CYB561A3
ETF1	4.3302269779187e-88	0.950421280561869	0.691	0.349	1.01028525621821e-83	Monocyte	ETF1
NABP1	4.46763556485142e-88	1.32275084748786	0.683	0.343	1.04234405363549e-83	Monocyte	NABP1
PDE4A	1.05854006101955e-87	0.35097970096128	0.409	0.146	2.46967981636472e-83	Monocyte	PDE4A
DDX60L	1.68605733343795e-87	0.82420962728005	0.332	0.111	3.93374036464409e-83	Monocyte	DDX60L
PGD	1.98902664679339e-87	0.507024104200341	0.307	0.095	4.64059806963366e-83	Monocyte	PGD
SNX10	4.18002192972917e-87	0.71543386922061	0.415	0.153	9.75240916425113e-83	Monocyte	SNX10
CLEC4A	4.54672437580808e-87	0.409612098971425	0.296	0.088	1.06079626411978e-82	Monocyte	CLEC4A
MAFF	5.35769216729504e-87	0.710179529523633	0.605	0.303	1.25000315955161e-82	Monocyte	MAFF
ADAM8	1.34491385254086e-86	0.881135912770905	0.367	0.124	3.13781850936307e-82	Monocyte	ADAM8
TFEC	3.56502431790948e-86	0.351250049206144	0.353	0.118	8.31755823611462e-82	Monocyte	TFEC
MX2	4.59403251247463e-86	0.607460273752517	0.339	0.111	1.07183372548546e-81	Monocyte	MX2
CPD	1.15174050044141e-85	1.24541549736202	0.364	0.129	2.68712576157986e-81	Monocyte	CPD
ANXA5	2.26223587031402e-85	0.908233432574356	0.764	0.604	5.27802250902965e-81	Monocyte	ANXA5
RAPGEF1	1.00423892232786e-84	0.54840011605457	0.515	0.218	2.34298982968313e-80	Monocyte	RAPGEF1
PSAP	3.47558596083589e-84	0.654096762450908	0.824	0.577	8.10888960522621e-80	Monocyte	PSAP
MAP2K1	1.12696669845932e-82	0.562809321576693	0.506	0.221	2.62932600417545e-78	Monocyte	MAP2K1
MALT1	1.66900348847372e-82	0.483427996277407	0.463	0.188	3.89395203895803e-78	Monocyte	MALT1
PDXK	1.77237922502737e-82	0.489315988056868	0.473	0.199	4.13513796991135e-78	Monocyte	PDXK
TAGAP1	2.17839751989424e-82	1.0784750736255	0.592	0.283	5.08241925366525e-78	Monocyte	TAGAP
FBP1	1.53727605144456e-81	0.418456205265619	0.257	0.075	3.5866187556253e-77	Monocyte	FBP1
DENND4A	2.77719242611114e-81	0.512857509102424	0.478	0.198	6.47946764935991e-77	Monocyte	DENND4A
IGSF6	1.10895047539718e-80	0.497278938985216	0.408	0.152	2.58729235414915e-76	Monocyte	IGSF6
KLHL21	2.31268496344304e-80	0.40119698015873	0.299	0.095	5.39572528820895e-76	Monocyte	KLHL21
SAMSN11	1.27947714410456e-79	0.906076976248957	0.708	0.414	2.98514812491036e-75	Monocyte	SAMSN1
STX4	1.45514081377726e-79	0.707176981429102	0.602	0.288	3.39498903262372e-75	Monocyte	STX4
ITGAM	1.63698472220243e-79	0.587947610267003	0.426	0.163	3.81924905537049e-75	Monocyte	ITGAM
SYAP1	1.99771314959983e-79	1.08965334562041	0.706	0.407	4.66086454933135e-75	Monocyte	SYAP1
GAB2	7.64257125958003e-79	0.495806422343804	0.315	0.106	1.78308830057262e-74	Monocyte	GAB2
MPHOSPH6	1.12611216265169e-78	0.299880950010196	0.363	0.127	2.62733228668265e-74	Monocyte	MPHOSPH6
ARFGAP3	1.74758137575395e-78	0.703005998765495	0.499	0.236	4.07728210777155e-74	Monocyte	ARFGAP3
RIN3	2.42925487137072e-78	0.560524995087305	0.406	0.152	5.66769454039503e-74	Monocyte	RIN3
VRK2	3.58153692179243e-78	0.26922444623452	0.293	0.093	8.35608379223391e-74	Monocyte	VRK2
GNA12	5.4403954445302e-78	0.317326356813779	0.324	0.111	1.26929866116334e-73	Monocyte	GNA12
RASSF3	8.89046206480126e-78	0.715980648137439	0.56	0.257	2.07423370433878e-73	Monocyte	RASSF3
ODF3B	9.90674391950858e-78	0.263074561073231	0.308	0.101	2.31134242386055e-73	Monocyte	ODF3B
PTPN12	2.79988188131182e-77	0.708205499073521	0.509	0.226	6.53240441728861e-73	Monocyte	PTPN12
TLR4	4.3774785781361e-77	0.866236282799103	0.38	0.149	1.02130952706493e-72	Monocyte	TLR4
RASSF51	4.7594681784881e-77	0.976767894070769	0.596	0.277	1.11043152072306e-72	Monocyte	RASSF5
PAPSS2	5.51719396344382e-77	0.388274772333279	0.269	0.084	1.28721652361108e-72	Monocyte	PAPSS2
PLIN2	1.65919526246442e-76	0.991407020900285	0.667	0.373	3.87106846685574e-72	Monocyte	PLIN2
NFAT5	4.12368079737397e-76	0.732203076222216	0.562	0.28	9.62095966835321e-72	Monocyte	NFAT5
UBAC2	2.47083911150491e-75	0.608266390535801	0.56	0.279	5.7647147310521e-71	Monocyte	UBAC2
CTNNB1	3.41703099521345e-75	0.910864408289916	0.706	0.459	7.97227501493249e-71	Monocyte	CTNNB1
LRRK2	5.55916516562395e-75	0.962554790503725	0.284	0.094	1.29700882479172e-70	Monocyte	LRRK2
TMCC3	7.44036989837784e-75	1.3908156458857	0.282	0.093	1.73591270099053e-70	Monocyte	TMCC3
MYD88	1.08622078053241e-74	0.537968148702385	0.322	0.111	2.53426170306017e-70	Monocyte	MYD88
TRAF3	7.84145942448083e-74	0.316054396699859	0.294	0.095	1.82949089832562e-69	Monocyte	TRAF3
GAS7	1.40321150862775e-73	0.407209205556843	0.374	0.14	3.27383277077941e-69	Monocyte	GAS7
BCAT1	3.94289370499808e-73	0.418854900607206	0.423	0.171	9.19916530313102e-69	Monocyte	BCAT1
OTUD1	4.93248563567185e-73	0.588896979261175	0.537	0.249	1.1507982236586e-68	Monocyte	OTUD1
CYTH11	5.08741287729646e-73	0.632059611355714	0.571	0.267	1.18694429840204e-68	Monocyte	CYTH1
FNDC3A	7.27480907410848e-73	0.629598815898495	0.489	0.228	1.69728570508025e-68	Monocyte	FNDC3A
SLC16A3	1.16620736498949e-72	1.31666781869362	0.498	0.222	2.72087840325698e-68	Monocyte	SLC16A3
CD58	4.12168545379736e-72	0.478288854462179	0.494	0.219	9.61630433225462e-68	Monocyte	CD58
PAK1	5.062972421745e-72	0.690960717356587	0.387	0.151	1.18124209571733e-67	Monocyte	PAK1
LY86	8.11724262096538e-72	0.251469288320014	0.433	0.167	1.89383387589743e-67	Monocyte	LY86
APLP2	8.93052512686396e-72	0.819036321327975	0.757	0.477	2.08358081734863e-67	Monocyte	APLP2
TGFBI	9.29305568903582e-72	0.321068175776682	0.545	0.239	2.16816282280895e-67	Monocyte	TGFBI
FURIN	1.5187061911888e-71	0.381537655097437	0.335	0.119	3.5432934146626e-67	Monocyte	FURIN
STK10	4.88569405114062e-71	0.401613547240766	0.464	0.189	1.13988127907162e-66	Monocyte	STK10
NFE2L2	1.15272268823549e-70	0.755527665261518	0.817	0.643	2.68941730392223e-66	Monocyte	NFE2L2
TNFRSF1A	1.48910922978945e-70	1.23411150632074	0.549	0.274	3.47424074402177e-66	Monocyte	TNFRSF1A
NCOA4	2.30293633441644e-70	0.580097451112543	0.603	0.307	5.37298076182701e-66	Monocyte	NCOA4
YTHDF3	2.74216945429751e-70	0.51046143257144	0.476	0.207	6.39775555382153e-66	Monocyte	YTHDF3
B4GALT1	4.55048009734277e-70	0.69203716986257	0.69	0.386	1.06167251151104e-65	Monocyte	B4GALT1
CMIP	8.75493569860647e-70	0.620760628816228	0.486	0.212	2.04261404784188e-65	Monocyte	CMIP
LTA4H	1.15369020125356e-69	0.447127018689158	0.392	0.159	2.69167460854469e-65	Monocyte	LTA4H
CHMP4B	2.51240812278326e-69	0.591443330946607	0.617	0.326	5.86169939126562e-65	Monocyte	CHMP4B
AC007952.4	8.5193819758537e-69	0.457626146214277	0.37	0.145	1.98765700878643e-64	Monocyte	AC007952.4
BIRC31	1.45411593290875e-68	0.763097295113193	0.728	0.438	3.3925978830694e-64	Monocyte	BIRC3
ATP6V0B	1.85160273880671e-68	0.967107062763803	0.771	0.481	4.31997434990994e-64	Monocyte	ATP6V0B
MCL11	1.96079780791376e-68	0.805363949634084	0.943	0.745	4.57473736564359e-64	Monocyte	MCL1
NBPF14	3.98887560968003e-68	0.499915469734989	0.31	0.112	9.30644568494448e-64	Monocyte	NBPF14
MIR4435-2HG	8.13978733269254e-68	0.566261729346379	0.387	0.151	1.8990937825905e-63	Monocyte	MIR4435-2HG
CHSY1	9.65509067158008e-68	0.691447877506399	0.398	0.167	2.25262920458635e-63	Monocyte	CHSY1
TCIRG1	1.15939445960799e-67	0.846238475016348	0.511	0.235	2.70498321371141e-63	Monocyte	TCIRG1
RAB21	1.71426590135e-67	0.854520403276432	0.671	0.398	3.99955377443968e-63	Monocyte	RAB21
NRIP1	1.93207018935274e-67	0.589032247411044	0.39	0.163	4.50771295877888e-63	Monocyte	NRIP1
BCL6	3.45970582705387e-67	0.823263454128724	0.475	0.213	8.07183966509938e-63	Monocyte	BCL6
CTSH	4.1576269195189e-67	0.521990016292855	0.565	0.272	9.70015936592953e-63	Monocyte	CTSH
TGIF1	5.76254678145464e-67	0.551577979070497	0.646	0.336	1.34445978958118e-62	Monocyte	TGIF1
AGFG1	1.70895717208464e-66	0.49493721196567	0.475	0.215	3.98716797819068e-62	Monocyte	AGFG1
METRNL	5.90652906018032e-66	0.627918614104573	0.718	0.459	1.37805229503067e-61	Monocyte	METRNL
RGS2	1.26068225278907e-65	1.8430590663704	0.729	0.443	2.94129776398219e-61	Monocyte	RGS2
SPATA13	1.31529352281485e-65	0.52726619783855	0.296	0.103	3.06871131807933e-61	Monocyte	SPATA13
ETV6	2.56237428205082e-65	0.50372803204311	0.505	0.234	5.97827543745276e-61	Monocyte	ETV6
MBOAT7	1.01549252576374e-64	0.599725875490555	0.258	0.085	2.36924561185939e-60	Monocyte	MBOAT7
NFKBIE	3.62496715252837e-64	0.443136039388344	0.358	0.138	8.45741086356394e-60	Monocyte	NFKBIE
CDC42EP3	9.58551868830486e-64	1.1323807595805	0.511	0.257	2.23639736516841e-59	Monocyte	CDC42EP3
KDM7A	1.10977537391505e-63	0.302910399557697	0.327	0.121	2.5892169248812e-59	Monocyte	KDM7A
TIPARP1	4.06876802369234e-63	0.556525293430397	0.668	0.371	9.4928426760766e-59	Monocyte	TIPARP
AHR	4.39088628357094e-63	0.405331944114218	0.449	0.201	1.02443767881994e-58	Monocyte	AHR
AGO2	4.843893362213e-63	0.50467951103824	0.499	0.232	1.13012876033792e-58	Monocyte	AGO2
HNRNPC	5.49470470139803e-63	0.782329853665851	0.808	0.649	1.28196955388317e-58	Monocyte	HNRNPC
CTSB	8.86727201917498e-63	0.366378824845081	0.739	0.44	2.06882323479371e-58	Monocyte	CTSB
RASGEF1B	2.09792849287154e-62	0.349625057032154	0.632	0.322	4.89467696671859e-58	Monocyte	RASGEF1B
PHLDB1	8.45675319822651e-62	0.269169418798322	0.256	0.085	1.97304508867823e-57	Monocyte	PHLDB1
RNF130	1.06404894072044e-61	0.557380501143325	0.637	0.336	2.48253258359485e-57	Monocyte	RNF130
TLNRD1	1.42147594281714e-61	0.338801902985349	0.365	0.146	3.31644552218667e-57	Monocyte	TLNRD1
DNTTIP21	2.39033846875893e-61	0.773212134236738	0.606	0.334	5.57689868146145e-57	Monocyte	DNTTIP2
MAFB	3.58250004941951e-61	0.711341382800457	0.485	0.231	8.35833086530065e-57	Monocyte	MAFB
MPDU1	8.99150592545046e-61	0.286229316370953	0.32	0.122	2.09780824746685e-56	Monocyte	MPDU1
LY96	3.47249741867075e-60	0.506839138236265	0.552	0.271	8.10168372750073e-56	Monocyte	LY96
SQOR	4.19250250661533e-60	0.459477045593014	0.454	0.209	9.78152759818422e-56	Monocyte	SQOR
C1orf162	1.44195410226135e-59	0.301000869206925	0.606	0.28	3.36422311598595e-55	Monocyte	C1orf162
VASP	1.44914210853387e-59	0.911652440996315	0.551	0.286	3.38099345342037e-55	Monocyte	VASP
RUNX1	7.7476818924816e-59	0.293859701555713	0.525	0.245	1.80761166233488e-54	Monocyte	RUNX1
CXXC5	1.48502690510144e-58	0.272522804891226	0.289	0.107	3.46471627229218e-54	Monocyte	CXXC5
SH2B3	1.70463460962086e-58	0.325509722544221	0.499	0.226	3.97708300770642e-54	Monocyte	SH2B3
NECTIN2	2.31310046977249e-58	0.328834260954498	0.333	0.134	5.39669470602619e-54	Monocyte	NECTIN2
PPP1R15A	8.31676213237549e-58	0.789768911510431	0.711	0.543	1.94038377310452e-53	Monocyte	PPP1R15A
QSOX1	1.18814025482078e-57	0.818189266988641	0.319	0.128	2.77205002852237e-53	Monocyte	QSOX1
ERGIC1	7.89946865058239e-57	0.809840898955049	0.46	0.22	1.84302503086738e-52	Monocyte	ERGIC1
MAP3K20	9.85702966685408e-57	0.654387678861961	0.387	0.171	2.29974359157373e-52	Monocyte	MAP3K20
NDEL1	1.07953912081094e-56	0.785206653154982	0.451	0.209	2.518672722764e-52	Monocyte	NDEL1
PABPC11	1.62075246969926e-56	0.621586174911628	0.865	0.851	3.78137758705534e-52	Monocyte	PABPC1
CALHM6	1.88766767327873e-56	0.361228821440163	0.35	0.144	4.40411744852661e-52	Monocyte	CALHM6
MOB3A	2.08872217852052e-56	0.345380422711741	0.277	0.1	4.87319771470623e-52	Monocyte	MOB3A
AC016831.7	3.26508176685061e-56	0.358773421554265	0.438	0.193	7.61776227023916e-52	Monocyte	AC016831.7
FCGRT	7.53196680838768e-56	0.322731406481965	0.623	0.341	1.75728317606493e-51	Monocyte	FCGRT
NCOR2	5.50765904910196e-55	0.329576177316981	0.419	0.188	1.28499193274598e-50	Monocyte	NCOR2
BRI3	7.97281650001536e-55	0.658002219977247	0.771	0.525	1.86013781761858e-50	Monocyte	BRI3
IPMK	8.16883371147721e-55	0.319753075780106	0.254	0.089	1.90587059322475e-50	Monocyte	IPMK
SESTD1	1.24578214284782e-54	0.412151375531768	0.451	0.215	2.90653431747825e-50	Monocyte	SESTD1
ASAP1	1.64870019793498e-54	0.553475360153294	0.436	0.205	3.84658243180211e-50	Monocyte	ASAP1
IER5	1.74708859519392e-54	0.587926074469418	0.761	0.464	4.07613240144693e-50	Monocyte	IER5
RCOR1	4.02018357963271e-54	0.316007169194693	0.357	0.149	9.37949030964107e-50	Monocyte	RCOR1
TNFRSF10B	7.94455721607039e-54	0.357453848594895	0.38	0.164	1.85354464408138e-49	Monocyte	TNFRSF10B
NFKBID	1.05198208452091e-53	0.317171402870729	0.516	0.244	2.45437940139574e-49	Monocyte	NFKBID
HES4	1.31761808049299e-53	0.662430153145343	0.296	0.116	3.0741347435982e-49	Monocyte	HES4
THEMIS2	1.50814453590323e-53	0.513187860196205	0.431	0.195	3.51865201671583e-49	Monocyte	THEMIS2
THAP9-AS1	1.7683674692928e-53	0.501232561601211	0.305	0.12	4.12577814260703e-49	Monocyte	THAP9-AS1
TMEM123	3.15718374957596e-53	0.747041854574233	0.668	0.444	7.36602540613568e-49	Monocyte	TMEM123
UBE2J1	6.84995616720201e-53	0.380760285617835	0.429	0.201	1.5981632733699e-48	Monocyte	UBE2J1
AZIN1	7.54586368579048e-53	0.752090366576967	0.547	0.291	1.76052545653178e-48	Monocyte	AZIN1
SBNO2	8.89548088707176e-53	0.363052055044751	0.262	0.096	2.07540464576271e-48	Monocyte	SBNO2
ACSL3	1.34633721221914e-52	0.582237853197003	0.471	0.241	3.14113934982848e-48	Monocyte	ACSL3
TRIB1	2.67813472819726e-52	0.888611470134415	0.343	0.15	6.24835613435702e-48	Monocyte	TRIB1
SIK3	4.42579184861632e-52	0.444654216168233	0.398	0.175	1.03258149620067e-47	Monocyte	SIK3
AC016831.51	6.92244825912722e-52	0.390841885671738	0.661	0.363	1.61507640333697e-47	Monocyte	AC016831.5
PITPNA	1.08519164003445e-51	0.680659780956765	0.323	0.136	2.53186061536438e-47	Monocyte	PITPNA
RASSF2	3.4467256605741e-51	0.795367770096518	0.358	0.155	8.04155563868544e-47	Monocyte	RASSF2
PLEKHB2	4.82250831137499e-51	0.361019131386795	0.534	0.273	1.1251394141269e-46	Monocyte	PLEKHB2
HLA-DRB1	5.72534531696096e-50	0.505025380404938	0.783	0.551	1.33578031590016e-45	Monocyte	HLA-DRB1
SNX9	9.64912385341423e-50	0.421446758039485	0.57	0.318	2.25123708624007e-45	Monocyte	SNX9
BANP	1.85496239914858e-49	0.35747388737623	0.278	0.109	4.32781277345354e-45	Monocyte	BANP
SRA1	4.203200788218e-49	0.430239377842088	0.463	0.232	9.80648775899141e-45	Monocyte	SRA1
FCGR2B	1.39212126305349e-48	0.262778448211134	0.284	0.112	3.2479581188301e-44	Monocyte	FCGR2B
FTL	1.41012151667654e-48	0.851421693213471	0.752	0.843	3.28995451055804e-44	Monocyte	FTL
MAP3K2	1.48694210151933e-48	0.74658090115232	0.623	0.372	3.46918461705475e-44	Monocyte	MAP3K2
GRAMD1A	2.0317959210094e-48	0.27465309294427	0.378	0.17	4.74038306330702e-44	Monocyte	GRAMD1A
SKAP2	1.03343022626535e-47	0.541891889236571	0.501	0.252	2.41109606089969e-43	Monocyte	SKAP2
GRN	1.40343734719071e-47	0.413113028723084	0.621	0.355	3.27435967473064e-43	Monocyte	GRN
GCLM	1.5282869836647e-47	0.791791251661332	0.324	0.144	3.56564636158811e-43	Monocyte	GCLM
DPYD	8.55357686106752e-47	0.277286963158193	0.384	0.175	1.99563501745566e-42	Monocyte	DPYD
RAB7A	1.02708537344724e-46	0.612998940670397	0.707	0.46	2.39629288478976e-42	Monocyte	RAB7A
H2AFY	1.52911277959338e-46	0.572502836970295	0.657	0.408	3.56757302606932e-42	Monocyte	H2AFY
IRF8	2.19550676042231e-46	0.353403547854363	0.375	0.171	5.12233682274129e-42	Monocyte	IRF8
PTK2B	1.08300470787216e-45	0.40615815210273	0.345	0.152	2.52675828393654e-41	Monocyte	PTK2B
TAF13	1.44893722087245e-45	0.623642907711208	0.317	0.137	3.38051543001752e-41	Monocyte	TAF13
CYB5R4	1.82119896746369e-45	0.37726569986472	0.364	0.164	4.24903931098954e-41	Monocyte	CYB5R4
ALOX5	3.86955605908963e-45	0.364071507342795	0.313	0.133	9.02806124146201e-41	Monocyte	ALOX5
GBP2	5.31197427349721e-45	0.664326525574744	0.594	0.345	1.23933671774963e-40	Monocyte	GBP2
IL10RA	8.6818747079615e-45	0.5633587789807	0.623	0.344	2.0255681881145e-40	Monocyte	IL10RA
CYBA	3.90822387911664e-44	0.594530535593357	0.905	0.777	9.11827713236704e-40	Monocyte	CYBA
LAT2	8.09852295280856e-44	0.280702263587496	0.39	0.179	1.88946639011977e-39	Monocyte	LAT2
TXNRD1	8.17000408235468e-43	0.89022525488443	0.389	0.202	1.90614365245417e-38	Monocyte	TXNRD1
MED13	9.0723903220639e-43	0.434774908609703	0.468	0.248	2.11667938604073e-38	Monocyte	MED13
CASP4	1.78667353046573e-42	0.529771729585225	0.589	0.337	4.1684880139296e-38	Monocyte	CASP4
PYGL	1.84780679832185e-42	0.659687923785995	0.298	0.132	4.31111804116471e-38	Monocyte	PYGL
SLC8A1	2.72825218152965e-42	0.26009870178359	0.335	0.15	6.36528516472683e-38	Monocyte	SLC8A1
PPP4R2	3.10621637569408e-42	0.559834108138026	0.509	0.273	7.24711342613187e-38	Monocyte	PPP4R2
CPEB4	4.55966588714906e-42	0.542795977642202	0.517	0.281	1.06381564813075e-37	Monocyte	CPEB4
STARD4	4.71164267831622e-42	0.298889299456296	0.257	0.104	1.09927335327796e-37	Monocyte	STARD4
ADAM17	1.23509452876651e-41	0.515010851853471	0.419	0.215	2.88159904506514e-37	Monocyte	ADAM17
FERMT3	3.35732136283229e-41	0.406859166413743	0.526	0.281	7.83296647162402e-37	Monocyte	FERMT3
HCLS1	3.92890811319756e-41	0.823367352621615	0.676	0.379	9.16653551890122e-37	Monocyte	HCLS1
RAB1A	5.41887468665461e-41	0.484088777332869	0.613	0.367	1.26427765314339e-36	Monocyte	RAB1A
RARA	5.49852747742809e-41	0.540687609823024	0.364	0.17	1.28286144575875e-36	Monocyte	RARA
RIN2	5.78485476541697e-41	0.330598606225281	0.338	0.161	1.34966446531943e-36	Monocyte	RIN2
TLE3	7.26017704869655e-41	0.892869788230006	0.387	0.189	1.69387190723139e-36	Monocyte	TLE3
WDR26	1.03459216625296e-40	0.544476394999767	0.45	0.235	2.41380698308477e-36	Monocyte	WDR26
DOCK5	1.06692239770165e-40	0.494411010140314	0.304	0.135	2.48923664607772e-36	Monocyte	DOCK5
UBR4	1.6102767743395e-40	0.38050035386439	0.337	0.155	3.75693674221148e-36	Monocyte	UBR4
NUP214	2.72311763155598e-40	0.342321422195201	0.377	0.181	6.35330574618325e-36	Monocyte	NUP214
TANK1	7.51830846558882e-40	0.511651817965284	0.647	0.395	1.75409654810653e-35	Monocyte	TANK
DAPK1	1.08922829129264e-39	0.256137706605421	0.256	0.106	2.54127852641486e-35	Monocyte	DAPK1
IPO7	2.67826586638698e-39	0.290340564076136	0.5	0.27	6.24866209286747e-35	Monocyte	IPO7
ATP6V1F	2.77561434740048e-39	0.455304324233281	0.687	0.492	6.47578583392006e-35	Monocyte	ATP6V1F
SLC11A2	4.30687586396475e-39	0.261831695063559	0.329	0.152	1.00483720782162e-34	Monocyte	SLC11A2
CTSZ	4.57056922973726e-39	0.537142376857968	0.607	0.392	1.06635950699e-34	Monocyte	CTSZ
SERP1	4.69092095446274e-39	0.686041434404304	0.832	0.676	1.0944387678857e-34	Monocyte	SERP1
FES	9.57941400249921e-39	0.352143466718319	0.252	0.105	2.23497308092309e-34	Monocyte	FES
IQSEC1	1.5765365844063e-38	0.403603117827416	0.315	0.145	3.67821750507835e-34	Monocyte	IQSEC1
ITPRIP	2.56752971681215e-38	0.843025303613667	0.309	0.144	5.99030358229442e-34	Monocyte	ITPRIP
ARRB2	2.90312440928553e-38	0.481730331834254	0.631	0.342	6.77327955930408e-34	Monocyte	ARRB2
SQSTM1	4.6572011644735e-38	0.971153666491305	0.758	0.585	1.08657160368331e-33	Monocyte	SQSTM1
GLIPR21	8.23371827910486e-38	0.467006480037677	0.481	0.249	1.92100881169796e-33	Monocyte	GLIPR2
PHF20L1	2.18861063706832e-37	1.1809001333312	0.481	0.27	5.1062474773441e-33	Monocyte	PHF20L1
RAB8B1	2.67045559636114e-37	0.550282834956925	0.535	0.299	6.23043995187017e-33	Monocyte	RAB8B
WAS	3.9950416705126e-37	0.383431657587831	0.461	0.237	9.32083172147295e-33	Monocyte	WAS
BIRC21	4.00806553675971e-37	0.558482433796432	0.571	0.336	9.35121770381407e-33	Monocyte	BIRC2
DOCK2	5.68303252376735e-37	0.255946737018472	0.428	0.211	1.32590831812016e-32	Monocyte	DOCK2
REV3L	5.93718096297859e-37	0.392832320626437	0.415	0.221	1.38520369047254e-32	Monocyte	REV3L
LAMP2	9.0687996271904e-37	0.602344990992322	0.591	0.345	2.11584164101979e-32	Monocyte	LAMP2
N4BP1	9.16311551188873e-37	1.15137403165323	0.395	0.209	2.13784648007876e-32	Monocyte	N4BP1
CREB5	1.0051298250063e-36	0.335973925979481	0.307	0.14	2.3450683947222e-32	Monocyte	CREB5
FABP5	1.17208013927e-36	0.411396642203205	0.403	0.207	2.73458017293085e-32	Monocyte	FABP5
DDX3X	3.76337214630976e-36	0.574185035637005	0.822	0.631	8.7803235545553e-32	Monocyte	DDX3X
BNIP3L	5.24315607622923e-36	0.815530240901911	0.618	0.417	1.22328074414504e-31	Monocyte	BNIP3L
C3AR1	1.24653480562453e-35	0.325183376114057	0.466	0.232	2.90829035500259e-31	Monocyte	C3AR1
CREM1	1.41406322089894e-35	0.33543595704862	0.849	0.628	3.29915090067932e-31	Monocyte	CREM
CHD11	6.85669439493296e-35	0.815876178632797	0.636	0.406	1.59973536928181e-30	Monocyte	CHD1
FAS	3.65032516691878e-34	0.259191898769467	0.319	0.151	8.51657364693821e-30	Monocyte	FAS
RAB10	4.5659214393291e-34	0.346689766830727	0.542	0.323	1.06527513100987e-29	Monocyte	RAB10
HLA-DQA1	4.7814157569052e-34	0.380394362217882	0.565	0.331	1.11555211024355e-29	Monocyte	HLA-DQA1
PABPC4	5.44189986586076e-34	0.293658728183211	0.562	0.341	1.26964965770397e-29	Monocyte	PABPC4
DENND3	1.08204146240793e-33	0.434765052965711	0.303	0.142	2.52451093594394e-29	Monocyte	DENND3
ARAP1	1.3554987224483e-33	0.314470260510723	0.3	0.14	3.16251406934413e-29	Monocyte	ARAP1
LGALS3	1.90055687003812e-33	0.418396632955755	0.708	0.505	4.43418923348593e-29	Monocyte	LGALS3
NAF1	2.13193803521848e-33	0.348050000778361	0.312	0.152	4.97402462996824e-29	Monocyte	NAF1
CYTOR1	3.60147644899814e-33	0.657728134788665	0.565	0.359	8.40260470315755e-29	Monocyte	CYTOR
SATB1	3.66143057480482e-33	0.323507229816412	0.364	0.186	8.54248367407713e-29	Monocyte	SATB1
PLK3	4.71257683891847e-33	0.529850609161021	0.547	0.321	1.09949130228807e-28	Monocyte	PLK3
HGSNAT	2.70246950465754e-32	0.348201010148042	0.374	0.196	6.30513160131651e-28	Monocyte	HGSNAT
ST8SIA4	3.17512819166196e-32	0.261541309073074	0.383	0.199	7.40789158396651e-28	Monocyte	ST8SIA4
C16orf72	4.00624621053973e-32	0.468085302845599	0.506	0.291	9.34697303381025e-28	Monocyte	C16orf72
NUP98	4.67399402265795e-32	0.517683576621225	0.362	0.183	1.09048954542633e-27	Monocyte	NUP98
NAB1	5.44153914872344e-32	0.405124499003288	0.292	0.138	1.26956549878867e-27	Monocyte	NAB1
OGFRL1	5.99879134338553e-32	0.27120250570964	0.511	0.283	1.39957800832528e-27	Monocyte	OGFRL1
SOAT1	8.32400996674534e-32	0.307143166611395	0.334	0.168	1.94207476534136e-27	Monocyte	SOAT1
EIF4A3	2.54621653382307e-31	0.799343247720336	0.585	0.399	5.9405777950626e-27	Monocyte	EIF4A3
CSRNP11	8.13098523190685e-31	0.680246520162137	0.717	0.459	1.89704016445619e-26	Monocyte	CSRNP1
PLXDC2	1.43616282802331e-30	0.309104678133859	0.55	0.318	3.35071149406118e-26	Monocyte	PLXDC2
PCBP1	1.52632620216309e-30	0.796444680763978	0.802	0.618	3.5610716622667e-26	Monocyte	PCBP1
SAV1	1.70075197312525e-30	0.352201643868467	0.362	0.195	3.96802442849852e-26	Monocyte	SAV1
POR	3.71050793793312e-30	0.265817368353042	0.274	0.13	8.65698606999177e-26	Monocyte	POR
PICALM	6.95165446514802e-30	0.41387525656649	0.56	0.337	1.62189050326368e-25	Monocyte	PICALM
SMAP21	9.73354126982511e-30	0.640178109370892	0.658	0.411	2.2709325136629e-25	Monocyte	SMAP2
MED13L	1.81679395790594e-29	0.540536256372536	0.45	0.257	4.23876198319036e-25	Monocyte	MED13L
SUSD6	2.17238731443408e-29	0.385298865692171	0.416	0.225	5.06839684330614e-25	Monocyte	SUSD6
JMJD1C	3.58566575675788e-29	0.746210648652209	0.696	0.497	8.3657167770918e-25	Monocyte	JMJD1C
IQGAP1	4.11227976300144e-29	0.613434405838786	0.748	0.547	9.59435991505867e-25	Monocyte	IQGAP1
IRF2BP2	6.44565464818647e-29	0.603330594140709	0.681	0.468	1.50383568596839e-24	Monocyte	IRF2BP2
PEA15	6.99089815437812e-29	0.27472539021036	0.47	0.286	1.63104644839796e-24	Monocyte	PEA15
ACTR2	2.35298720117258e-28	0.610035324425977	0.771	0.577	5.48975443905574e-24	Monocyte	ACTR2
EZR1	2.44422540349568e-28	0.375357057013903	0.677	0.473	5.70262228889577e-24	Monocyte	EZR
HLA-DPB1	2.7715844156846e-28	0.253692730826555	0.737	0.569	6.46638360023374e-24	Monocyte	HLA-DPB1
ANTXR2	3.40470774930771e-28	0.406112315296986	0.299	0.152	7.94352364990982e-24	Monocyte	ANTXR2
HMOX1	5.68142961433845e-28	0.652181708296834	0.266	0.13	1.3255343433213e-23	Monocyte	HMOX1
OAZ1	1.04500474508425e-27	0.444779296187468	0.739	0.797	2.43810057075607e-23	Monocyte	OAZ1
DAZAP2	1.09456110777405e-27	0.761419327490946	0.753	0.531	2.55372052054763e-23	Monocyte	DAZAP2
ATP6V1A	1.44553370504761e-27	0.314391830287148	0.283	0.14	3.37257468724659e-23	Monocyte	ATP6V1A
FLOT1	1.79652841082178e-27	0.50928201482641	0.534	0.325	4.1914804352883e-23	Monocyte	FLOT1
RNASET2	2.21164203632485e-27	0.379344848305028	0.68	0.434	5.15998203494951e-23	Monocyte	RNASET2
BLOC1S6	3.48153290077941e-27	0.288895949502211	0.507	0.317	8.12276441080845e-23	Monocyte	BLOC1S6
UBE2D31	4.38027491869453e-27	0.503835526726954	0.824	0.734	1.02196194128062e-22	Monocyte	UBE2D3
C6orf62	6.56037483721498e-27	0.321995057796191	0.613	0.388	1.53060105327063e-22	Monocyte	C6orf62
EMP3	6.9575565743928e-27	0.570844818137549	0.671	0.56	1.62326752437158e-22	Monocyte	EMP3
RANBP2	9.70991940485226e-27	0.611660039267798	0.596	0.412	2.26542129634608e-22	Monocyte	RANBP2
TALDO1	1.02796740863711e-26	0.669273191907464	0.61	0.415	2.39835076109125e-22	Monocyte	TALDO1
ITGB2	1.0782718715007e-26	0.275206429642914	0.635	0.398	2.51571610339829e-22	Monocyte	ITGB2
ERBIN	1.41814918334201e-26	0.290432528897396	0.418	0.242	3.30868385965524e-22	Monocyte	ERBIN
RALA	4.64494300822334e-26	0.290718493866992	0.384	0.22	1.08371165324859e-21	Monocyte	RALA
PQLC1	7.68192556203356e-26	0.392614534670297	0.337	0.18	1.79227005287805e-21	Monocyte	PQLC1
BRAF1	8.43011173666838e-26	0.660550227573744	0.463	0.274	1.9668293692821e-21	Monocyte	BRAF
ZFAND3	1.00100605794707e-25	0.290631132526308	0.322	0.17	2.33544723379631e-21	Monocyte	ZFAND3
ARPC5	1.00682193013067e-25	0.550299713811844	0.787	0.621	2.34901624518787e-21	Monocyte	ARPC5
JOSD11	1.37939108799411e-25	0.353628289433961	0.516	0.31	3.21825734739907e-21	Monocyte	JOSD1
TUT7	2.19737507608751e-25	0.409585880569315	0.328	0.177	5.12669579001977e-21	Monocyte	TUT7
PRNP	3.01771049992065e-25	0.525425764922541	0.651	0.487	7.04062036736487e-21	Monocyte	PRNP
ZFAND5	7.90894855910651e-25	0.450095251485763	0.667	0.49	1.84523678832514e-20	Monocyte	ZFAND5
FGL2	1.59404135714079e-24	0.264566296377999	0.59	0.379	3.71905789034517e-20	Monocyte	FGL2
TNFRSF14	2.56469665939476e-24	0.265454425740116	0.434	0.25	5.98369377603393e-20	Monocyte	TNFRSF14
GLRX	4.11054251882468e-24	0.414634766396975	0.491	0.309	9.59030675066987e-20	Monocyte	GLRX
CHP1	4.3574436480454e-24	0.312514655803716	0.43	0.251	1.01663517752547e-19	Monocyte	CHP1
BLVRB	4.39608894635392e-24	0.333632976579941	0.496	0.312	1.02565151207383e-19	Monocyte	BLVRB
LRRFIP1	1.1739194236459e-23	0.463809752523441	0.763	0.607	2.73887140730825e-19	Monocyte	LRRFIP1
DNAJB61	1.23699730540151e-23	0.487776522243228	0.762	0.673	2.88603841323226e-19	Monocyte	DNAJB6
PLEKHO2	1.29290765465449e-23	0.545141013864383	0.262	0.135	3.01648284907439e-19	Monocyte	PLEKHO2
CREG1	1.64351605403235e-23	0.275517031354989	0.521	0.331	3.83448730566287e-19	Monocyte	CREG1
TOP1	1.83370642124104e-23	0.311226487876525	0.519	0.343	4.27822045139747e-19	Monocyte	TOP1
EVI2B1	8.28120607372881e-23	0.510012035364166	0.591	0.385	1.93208818906167e-18	Monocyte	EVI2B
KIF1B	1.89271087896147e-22	0.384512077710575	0.369	0.209	4.415883751705e-18	Monocyte	KIF1B
RPS6KA3	2.15363204784275e-22	0.287658068346986	0.448	0.268	5.02463893082191e-18	Monocyte	RPS6KA3
MAT2A	7.2383423519467e-22	0.280054923219698	0.545	0.35	1.68877765413268e-17	Monocyte	MAT2A
ATF6	1.10768364211591e-21	0.34020621237576	0.368	0.214	2.58433670542063e-17	Monocyte	ATF6
ZNF207	1.21362426372035e-21	0.265605539897945	0.603	0.403	2.83150676968595e-17	Monocyte	ZNF207
ANXA2	5.777049799623e-21	0.351904941637968	0.739	0.616	1.34784348875004e-16	Monocyte	ANXA2
CREBBP	9.62428972140199e-21	0.386832244008875	0.389	0.231	2.2454430349003e-16	Monocyte	CREBBP
GNAI2	1.03661364270674e-20	0.53734925274924	0.783	0.641	2.4185232897991e-16	Monocyte	GNAI2
EHD4	1.44574129724796e-20	0.340123133180399	0.315	0.182	3.37305902060921e-16	Monocyte	EHD4
HLA-DQA2	1.66766110084061e-20	0.253006861131687	0.267	0.143	3.89082011437122e-16	Monocyte	HLA-DQA2
ASPH	1.7783953270457e-20	0.459308325101941	0.393	0.25	4.14917413753032e-16	Monocyte	ASPH
GNAQ	3.50670142628117e-20	0.299793309756369	0.5	0.315	8.18148509765659e-16	Monocyte	GNAQ
CHD21	4.11207972338027e-20	0.614508164173591	0.531	0.346	9.5938932026185e-16	Monocyte	CHD2
CSNK1A1	5.05689018368122e-20	0.473166021051213	0.704	0.526	1.17982304875467e-15	Monocyte	CSNK1A1
HECA	5.6326394021296e-20	0.494599051372084	0.465	0.291	1.31415109891086e-15	Monocyte	HECA
HPCAL1	1.00460048185339e-19	0.429053980869315	0.333	0.191	2.34383338421215e-15	Monocyte	HPCAL1
EIF4G2	1.06662997445299e-19	0.520742163267462	0.776	0.653	2.48855439339627e-15	Monocyte	EIF4G2
RNF13	1.49399039115814e-19	0.444496800118114	0.522	0.348	3.48562898161105e-15	Monocyte	RNF13
CD82	2.04955524764341e-19	0.404315485682448	0.279	0.152	4.78181734827685e-15	Monocyte	CD82
BZW1	9.05671191395844e-19	0.385053091129682	0.691	0.528	2.11302145664564e-14	Monocyte	BZW1
SELENOK1	1.08744211091849e-18	0.549765595364845	0.787	0.734	2.53711118898393e-14	Monocyte	SELENOK
SMS	1.25905527732784e-18	0.342517442670227	0.486	0.337	2.93750186753359e-14	Monocyte	SMS
CYCS1	1.54983178652737e-18	0.5378595231141	0.713	0.627	3.615912541147e-14	Monocyte	CYCS
XBP11	1.59895923504915e-18	0.289241534127153	0.581	0.425	3.73053179129318e-14	Monocyte	XBP1
ATP1A1	1.6948344976874e-18	0.269380638650183	0.605	0.423	3.95421836655447e-14	Monocyte	ATP1A1
MOB1A	1.94589670618558e-18	0.317086599823954	0.665	0.466	4.53997160520157e-14	Monocyte	MOB1A
CDC42SE1	1.95968690969818e-18	0.321934382019221	0.584	0.385	4.57214552901682e-14	Monocyte	CDC42SE1
TXN	2.6914837702316e-18	0.998404396100786	0.716	0.625	6.27950078432735e-14	Monocyte	TXN
TAB2	3.13501979374675e-18	0.30365614079856	0.332	0.198	7.31431468079053e-14	Monocyte	TAB2
GABARAPL11	3.9133355312089e-18	0.520532561910858	0.59	0.413	9.13020312786349e-14	Monocyte	GABARAPL1
ADIPOR1	7.19427989589604e-18	0.344609842491637	0.425	0.262	1.6784974425115e-13	Monocyte	ADIPOR1
TWISTNB	8.35449377624991e-18	0.930214258403535	0.292	0.183	1.94918694293687e-13	Monocyte	TWISTNB
MID1IP1	4.28294828545735e-17	0.897834254984851	0.269	0.162	9.99254664480054e-13	Monocyte	MID1IP1
VSIR	4.71362787254425e-17	0.640744732267354	0.476	0.319	1.0997365189433e-12	Monocyte	VSIR
SKIL1	8.02128973571893e-17	0.558050451951156	0.754	0.568	1.87144710824058e-12	Monocyte	SKIL
GLS	1.55616330751804e-16	0.267288442963066	0.606	0.452	3.63068461277033e-12	Monocyte	GLS
YWHAZ1	1.71306401847357e-16	0.461366928076369	0.818	0.706	3.99674966150068e-12	Monocyte	YWHAZ
LSP11	1.8509720954769e-16	0.462624281256521	0.666	0.45	4.31850299595715e-12	Monocyte	LSP1
RHOG1	1.86775834844344e-16	0.501586314249006	0.633	0.438	4.35766700275339e-12	Monocyte	RHOG
SNAPC1	3.2915728834651e-16	0.325028306839197	0.267	0.158	7.67956869441243e-12	Monocyte	SNAPC1
COPA	4.77881125748416e-16	0.269935721789359	0.489	0.32	1.11494445448363e-11	Monocyte	COPA
FAM120A	5.98588220385701e-16	0.326579884603255	0.446	0.288	1.39656617698188e-11	Monocyte	FAM120A
SSH2	8.97393397222799e-16	0.366632787725652	0.298	0.175	2.09370853506051e-11	Monocyte	SSH2
HLA-B1	1.12036420376666e-15	0.283300198773055	0.985	0.925	2.61392172380799e-11	Monocyte	HLA-B
CD531	1.12573516327412e-15	0.390160916673782	0.747	0.507	2.62645270943484e-11	Monocyte	CD53
GPSM31	1.24702879722968e-15	0.512782514205179	0.661	0.447	2.90944288681657e-11	Monocyte	GPSM3
TPM3	1.97621173968267e-15	0.445003197989855	0.782	0.606	4.61069960985363e-11	Monocyte	TPM3
ATG3	2.6992435948883e-15	0.352439090203375	0.423	0.277	6.2976052312339e-11	Monocyte	ATG3
MYO1F	3.08870832512826e-15	0.285037420466764	0.324	0.193	7.20626539335674e-11	Monocyte	MYO1F
IFRD1	1.54111271328291e-14	1.04855528755489	0.605	0.436	3.59557007136037e-10	Monocyte	IFRD1
RALB	2.18766092995162e-14	0.505812327047399	0.251	0.146	5.10403171567012e-10	Monocyte	RALB
TRIP12	2.58573772042751e-14	0.271200994637517	0.368	0.231	6.03278467552943e-10	Monocyte	TRIP12
MIDN	3.34478363143233e-14	0.277462842216912	0.509	0.353	7.80371469049478e-10	Monocyte	MIDN
GNAI3	4.74532034989525e-14	0.604484593340957	0.579	0.401	1.10713069083406e-09	Monocyte	GNAI3
VAPA	5.19425523148701e-14	0.460674042410069	0.722	0.576	1.21187168805823e-09	Monocyte	VAPA
KMT2C	5.67486770570341e-14	0.399897998935583	0.47	0.321	1.32400338441766e-09	Monocyte	KMT2C
OSBPL8	6.25518619863793e-14	0.351197385705895	0.525	0.365	1.45939749200421e-09	Monocyte	OSBPL8
EIF1B	7.89326524566388e-14	0.928902957305196	0.615	0.489	1.84157771446584e-09	Monocyte	EIF1B
FAM49B	8.51183514811125e-14	0.426096277914841	0.67	0.455	1.98589625840584e-09	Monocyte	FAM49B
MBP1	8.77669875574963e-14	0.345888369931689	0.49	0.327	2.04769158670395e-09	Monocyte	MBP
TAGLN2	1.20501359005421e-13	0.552723283052309	0.789	0.645	2.81141720695547e-09	Monocyte	TAGLN2
DDX21	1.33859930036258e-13	0.259244800524976	0.601	0.441	3.12308602767594e-09	Monocyte	DDX21
ACTR3	2.29946210608638e-13	0.474367288382677	0.749	0.599	5.36487503971012e-09	Monocyte	ACTR3
EMD	2.57973935624449e-13	0.276395802547272	0.496	0.334	6.01878989205402e-09	Monocyte	EMD
USP15	3.42831194580515e-13	0.471686697402831	0.556	0.388	7.998594600758e-09	Monocyte	USP15
ZFP36L1	3.53985024466383e-13	0.662947025198477	0.754	0.642	8.25882460582517e-09	Monocyte	ZFP36L1
ABHD2	4.20117394021994e-13	0.460883592533792	0.314	0.201	9.80175891992714e-09	Monocyte	ABHD2
FMNL11	4.75996452116694e-13	0.464444383594639	0.554	0.368	1.11054732243346e-08	Monocyte	FMNL1
ANP32A	1.03388344896928e-12	1.43610371830273	0.504	0.375	2.41215347479024e-08	Monocyte	ANP32A
PCNX1	1.74173215726758e-12	0.530333400886085	0.3	0.19	4.06363529612099e-08	Monocyte	PCNX1
MAP1LC3B	1.99749426468848e-12	0.476931644006473	0.696	0.566	4.6603538689447e-08	Monocyte	MAP1LC3B
CAPZA11	2.1631546292642e-12	0.466941004518791	0.698	0.513	5.0468560655363e-08	Monocyte	CAPZA1
TSPO	2.62543011903172e-12	0.329251700795555	0.647	0.553	6.12539101071291e-08	Monocyte	TSPO
RTN4	2.80998771617771e-12	0.352096123554855	0.752	0.572	6.55598234061422e-08	Monocyte	RTN4
SFT2D1	4.25694770485745e-12	0.275110650494307	0.461	0.314	9.93188469020292e-08	Monocyte	SFT2D1
KLF7	6.11626359357047e-12	0.358765918258664	0.262	0.164	1.42698545901593e-07	Monocyte	KLF7
WDR1	1.08652736722067e-11	0.345600530330788	0.559	0.399	2.53497700046256e-07	Monocyte	WDR1
SEC14L1	1.38310686943674e-11	0.855131989998476	0.382	0.264	3.22692663708285e-07	Monocyte	SEC14L1
EHBP1L1	1.62645856276829e-11	0.33138805838596	0.323	0.212	3.79469047279471e-07	Monocyte	EHBP1L1
MEF2D	1.73892529698154e-11	0.284442011142215	0.333	0.219	4.05708661038764e-07	Monocyte	MEF2D
HNRNPH2	1.96032181794448e-11	0.268742506564364	0.418	0.286	4.57362683344627e-07	Monocyte	HNRNPH2
PTBP3	8.07677814117917e-11	0.28568801101864	0.441	0.301	1.88439310811851e-06	Monocyte	PTBP3
RTN3	9.44342114274145e-11	0.524788252152784	0.485	0.347	2.20324458681301e-06	Monocyte	RTN3
H3F3B1	1.06336017308876e-10	0.364635024879267	0.974	0.947	2.48092561983338e-06	Monocyte	H3F3B
RB1CC1	1.1848463756599e-10	0.285508975860516	0.413	0.298	2.76436507905211e-06	Monocyte	RB1CC1
TPM4	1.45538270231443e-10	0.311215384290232	0.633	0.512	3.39555338276979e-06	Monocyte	TPM4
PTEN	6.54413622595353e-10	0.455659141340972	0.476	0.342	1.52681242287722e-05	Monocyte	PTEN
SMCHD11	9.99469352842947e-10	1.15913528918061	0.524	0.394	2.33186194711788e-05	Monocyte	SMCHD1
NDRG1	1.42711751931254e-09	0.334337327496855	0.355	0.246	3.32960788430808e-05	Monocyte	NDRG1
HBP11	1.55128970373556e-09	0.293916725766308	0.498	0.36	3.61931400778543e-05	Monocyte	HBP1
CYLD1	1.96324101418393e-09	0.25954127739193	0.5	0.352	4.58043761019253e-05	Monocyte	CYLD
FBXL5	2.23908189175267e-09	0.340000799279188	0.302	0.203	5.22400196164817e-05	Monocyte	FBXL5
STAT3	2.31401871654668e-09	0.496064882697256	0.643	0.487	5.39883706757506e-05	Monocyte	STAT3
GNB1	2.72289026149507e-09	0.30156924504067	0.618	0.463	6.35277526909415e-05	Monocyte	GNB1
PPP1R18	3.13868952306445e-09	0.474764816572081	0.459	0.328	7.32287652626166e-05	Monocyte	PPP1R18
ARHGDIA	3.89313637159724e-09	0.355291491120911	0.671	0.513	9.08307646857351e-05	Monocyte	ARHGDIA
TES	5.15438313227439e-09	0.298991750521395	0.37	0.256	0.000120256912859094	Monocyte	TES
STAG2	6.0783061303398e-09	0.257875859221011	0.465	0.333	0.000141812960326958	Monocyte	STAG2
IFITM2	7.68032936873796e-09	1.99535133227185	0.835	0.697	0.000179189764502025	Monocyte	IFITM2
FYB11	1.1478926642837e-08	0.338867908635096	0.631	0.452	0.000267814837504029	Monocyte	FYB1
NSUN6	1.15575859283098e-08	0.36622920117872	0.259	0.174	0.000269650037293395	Monocyte	NSUN6
SUPT6H	2.03555837690602e-08	0.289742856529399	0.253	0.168	0.000474916124915944	Monocyte	SUPT6H
ZFAND6	3.67816058356599e-08	0.317746526716083	0.465	0.333	0.000858151645751782	Monocyte	ZFAND6
TMBIM6	8.45516734954203e-08	0.315494723585952	0.807	0.734	0.00197267509432165	Monocyte	TMBIM6
RHOA	1.38224025695815e-07	0.394200072403247	0.838	0.733	0.00322490474350905	Monocyte	RHOA
CYSTM1	1.56388653924536e-07	0.533264905137381	0.392	0.285	0.00364870368471334	Monocyte	CYSTM1
PRDX1	2.70220725483717e-07	0.378888140023286	0.701	0.633	0.00630451974626059	Monocyte	PRDX1
WAC	2.90445336791997e-07	0.330697060300934	0.52	0.398	0.00677638015269409	Monocyte	WAC
GPBP11	4.72657001651331e-07	0.331144457985925	0.723	0.592	0.0110275605055272	Monocyte	GPBP1
PTP4A2	5.17202327502347e-07	0.46004882350197	0.697	0.561	0.0120668475029573	Monocyte	PTP4A2
SEMA4D	1.23327085754389e-06	0.402883271350632	0.252	0.172	0.0287734423773565	Monocyte	SEMA4D
IRS2	1.30302926293295e-06	0.49648092439835	0.388	0.294	0.0304009757334887	Monocyte	IRS2
PRKDC	1.54278130884657e-06	1.30470904278342	0.353	0.272	0.0359946307166994	Monocyte	PRKDC
CSNK1D	1.83945967215333e-06	0.263558582937329	0.439	0.32	0.0429164336110093	Monocyte	CSNK1D
ABHD5	2.01176039700894e-06	0.675521577259275	0.263	0.191	0.0469363818226156	Monocyte	ABHD5
NCF1	3.20957239139677e-06	0.886386601869434	0.308	0.233	0.0748825334636781	Monocyte	NCF1
PRKAR1A	8.6810832297326e-06	0.360033717077319	0.6	0.463	0.202538352832891	Monocyte	PRKAR1A
PTPRC1	9.27337711977756e-06	0.270023785687008	0.835	0.632	0.21635716158153	Monocyte	PTPRC
SLA1	1.1801431442661e-05	0.766972703621206	0.42	0.329	0.275339196988723	Monocyte	SLA
ALOX5AP1	2.22790515949096e-05	1.37944232433635	0.574	0.48	0.519792552760835	Monocyte	ALOX5AP
CHD4	2.39934819186902e-05	0.311318102075657	0.368	0.28	0.55979192664496	Monocyte	CHD4
HSPA5	3.42733766397934e-05	0.796655604789277	0.628	0.589	0.799632150383019	Monocyte	HSPA5
MSN	6.53345218618724e-05	0.257696990284697	0.698	0.583	1	Monocyte	MSN
FKBP1A	0.00012667447074889	0.301138987797035	0.618	0.509	1	Monocyte	FKBP1A
MTPN	0.000155287871168561	0.250797813109564	0.514	0.407	1	Monocyte	MTPN
ZYX	0.000287994877383833	0.329419351159814	0.438	0.341	1	Monocyte	ZYX
CSTB	0.00563569344266283	0.295318374796004	0.567	0.53	1	Monocyte	CSTB
ACAP2	0.00754965518854256	0.259514334919537	0.372	0.302	1	Monocyte	ACAP2
NOP10	0.00873203150567374	0.322630727174262	0.57	0.47	1	Monocyte	NOP10
C1QA	0	4.53139663297383	0.976	0.084	0	Macrophage	C1QA
C1QB	0	4.47339329108662	0.96	0.075	0	Macrophage	C1QB
RNASE1	0	4.09938112236104	0.766	0.067	0	Macrophage	RNASE1
SELENOP	0	4.08687985921216	0.836	0.211	0	Macrophage	SELENOP
C1QC	0	4.06346977062668	0.959	0.048	0	Macrophage	C1QC
SPP1	0	3.8892478562334	0.385	0.042	0	Macrophage	SPP1
HLA-DRA1	0	3.8406425022192	0.996	0.426	0	Macrophage	HLA-DRA
HLA-DPA1	0	3.69128521916341	0.992	0.417	0	Macrophage	HLA-DPA1
CD141	0	3.60698505545105	0.919	0.081	0	Macrophage	CD14
CD74	0	3.56819573685907	0.996	0.587	0	Macrophage	CD74
AIF11	0	3.41494614880477	0.967	0.087	0	Macrophage	AIF1
HLA-DRB11	0	3.41408104220684	0.988	0.417	0	Macrophage	HLA-DRB1
MS4A71	0	3.32250846970523	0.901	0.061	0	Macrophage	MS4A7
HLA-DPB11	0	3.25464721354937	0.988	0.439	0	Macrophage	HLA-DPB1
CCL3L11	0	3.228756302407	0.711	0.222	0	Macrophage	CCL3L1
FCGBP	0	3.21581618728189	0.504	0.029	0	Macrophage	FCGBP
HLA-DQA11	0	3.12003258464784	0.926	0.146	0	Macrophage	HLA-DQA1
FCGR2A1	0	3.06263015279191	0.93	0.08	0	Macrophage	FCGR2A
HLA-DRB5	0	2.99465810697473	0.583	0.157	0	Macrophage	HLA-DRB5
IER31	0	2.98361486321084	0.841	0.247	0	Macrophage	IER3
HLA-DQB1	0	2.92719426525791	0.955	0.246	0	Macrophage	HLA-DQB1
MS4A6A1	0	2.92421233785856	0.896	0.064	0	Macrophage	MS4A6A
CTSB1	0	2.90267381963686	0.945	0.286	0	Macrophage	CTSB
FCGR3A	0	2.89052007066569	0.85	0.064	0	Macrophage	FCGR3A
CXCL31	0	2.81347081141764	0.64	0.115	0	Macrophage	CXCL3
MRC1	0	2.78923111489098	0.738	0.038	0	Macrophage	MRC1
CD163	0	2.73298535507447	0.83	0.041	0	Macrophage	CD163
CCL31	0	2.72144249982801	0.83	0.343	0	Macrophage	CCL3
TYROBP1	0	2.68983532467409	0.79	0.157	0	Macrophage	TYROBP
CXCL21	0	2.67022235659542	0.697	0.141	0	Macrophage	CXCL2
F13A1	0	2.66166998069016	0.741	0.032	0	Macrophage	F13A1
MSR1	0	2.65788303591821	0.871	0.042	0	Macrophage	MSR1
FOLR2	0	2.64779125328761	0.756	0.03	0	Macrophage	FOLR2
STAB1	0	2.63203238110478	0.775	0.05	0	Macrophage	STAB1
FCER1G1	0	2.60373185101194	0.966	0.149	0	Macrophage	FCER1G
SGK1	0	2.57737941696933	0.78	0.157	0	Macrophage	SGK1
HLA-DMA	0	2.43351481361478	0.929	0.168	0	Macrophage	HLA-DMA
NPC2	0	2.40933157723967	0.97	0.378	0	Macrophage	NPC2
CD831	0	2.38719123395927	0.776	0.184	0	Macrophage	CD83
VSIG4	0	2.34643387132123	0.832	0.04	0	Macrophage	VSIG4
CSF1R	0	2.34049523695141	0.846	0.04	0	Macrophage	CSF1R
CXCL81	0	2.33984957213708	0.778	0.251	0	Macrophage	CXCL8
CD681	0	2.33753161193428	0.884	0.089	0	Macrophage	CD68
DAB2	0	2.31421817852848	0.784	0.141	0	Macrophage	DAB2
FTL1	0	2.30267635136084	0.798	0.856	0	Macrophage	FTL
IL1B1	0	2.29755202209743	0.633	0.151	0	Macrophage	IL1B
LGMN	0	2.26135963054992	0.644	0.124	0	Macrophage	LGMN
MARCKS1	0	2.22364106411817	0.9	0.209	0	Macrophage	MARCKS
C5AR11	0	2.14647738277862	0.629	0.042	0	Macrophage	C5AR1
SOD21	0	2.14306824702055	0.803	0.331	0	Macrophage	SOD2
PSAP1	0	2.14180989693064	0.945	0.465	0	Macrophage	PSAP
SLCO2B1	0	2.13653311795365	0.75	0.026	0	Macrophage	SLCO2B1
PLAUR1	0	2.13260377469116	0.628	0.162	0	Macrophage	PLAUR
GPR34	0	2.12482008511851	0.736	0.028	0	Macrophage	GPR34
CCL2	0	2.09094690431472	0.474	0.105	0	Macrophage	CCL2
LYVE1	0	2.08965007669331	0.42	0.016	0	Macrophage	LYVE1
CYBB1	0	2.07876654688839	0.774	0.046	0	Macrophage	CYBB
HLA-DQA21	0	2.05899818812524	0.457	0.045	0	Macrophage	HLA-DQA2
VMO1	0	2.05242529629478	0.7	0.038	0	Macrophage	VMO1
VEGFA1	0	2.02609068303671	0.593	0.121	0	Macrophage	VEGFA
KCTD12	0	2.02078024142012	0.823	0.15	0	Macrophage	KCTD12
MS4A4A	0	2.00703822490578	0.664	0.028	0	Macrophage	MS4A4A
NAMPT1	0	2.00669649095555	0.863	0.423	0	Macrophage	NAMPT
SLC40A1	0	1.98791748864105	0.521	0.155	0	Macrophage	SLC40A1
MAFB1	0	1.9793342057215	0.614	0.114	0	Macrophage	MAFB
FCGRT1	0	1.97564182900176	0.728	0.224	0	Macrophage	FCGRT
CXCL161	0	1.97535034515245	0.841	0.104	0	Macrophage	CXCL16
PLTP	0	1.94597969574695	0.538	0.07	0	Macrophage	PLTP
GRN1	0	1.9410748270525	0.845	0.205	0	Macrophage	GRN
CTSS1	0	1.93630284669251	0.914	0.256	0	Macrophage	CTSS
CLEC7A1	0	1.93352319344939	0.785	0.054	0	Macrophage	CLEC7A
CST3	0	1.90699740172353	0.988	0.431	0	Macrophage	CST3
CEBPD	0	1.90620668425257	0.876	0.329	0	Macrophage	CEBPD
LYZ1	0	1.8752956557299	0.811	0.073	0	Macrophage	LYZ
HLA-DMB	0	1.87418899983941	0.827	0.09	0	Macrophage	HLA-DMB
C3AR11	0	1.85192305740006	0.771	0.065	0	Macrophage	C3AR1
CD931	0	1.82867063599073	0.746	0.081	0	Macrophage	CD93
SLC16A101	0	1.82215632949169	0.47	0.03	0	Macrophage	SLC16A10
SPI11	0	1.81611930037572	0.824	0.055	0	Macrophage	SPI1
KLF6	0	1.79586015586609	0.878	0.638	0	Macrophage	KLF6
HBEGF1	0	1.78587222443217	0.566	0.073	0	Macrophage	HBEGF
SAT11	0	1.7809299540333	0.961	0.677	0	Macrophage	SAT1
FCGR1A	0	1.77528539443237	0.7	0.027	0	Macrophage	FCGR1A
CCL4L2	0	1.76369688936596	0.723	0.329	0	Macrophage	CCL4L2
OGFRL11	0	1.75756188548868	0.79	0.127	0	Macrophage	OGFRL1
CTSZ1	0	1.74185703733373	0.718	0.293	0	Macrophage	CTSZ
PLEK1	0	1.73394824317676	0.687	0.107	0	Macrophage	PLEK
RNASE6	0	1.72969350734815	0.749	0.055	0	Macrophage	RNASE6
TNF1	0	1.67749775451951	0.434	0.132	0	Macrophage	TNF
PLAU1	0	1.67624039150511	0.552	0.057	0	Macrophage	PLAU
TMEM176B	0	1.67450867676444	0.654	0.047	0	Macrophage	TMEM176B
MNDA1	0	1.67277333471321	0.71	0.047	0	Macrophage	MNDA
BCL2A11	0	1.65555064952573	0.62	0.175	0	Macrophage	BCL2A1
TGFBI1	0	1.62411768411015	0.747	0.083	0	Macrophage	TGFBI
OTUD11	0	1.61993374937088	0.605	0.142	0	Macrophage	OTUD1
HIF1A1	0	1.60677342904509	0.793	0.268	0	Macrophage	HIF1A
LST11	0	1.59023401190516	0.784	0.084	0	Macrophage	LST1
GPR1831	0	1.58086331287143	0.721	0.306	0	Macrophage	GPR183
OLR11	0	1.5764449379669	0.419	0.045	0	Macrophage	OLR1
MAF	0	1.57035241959073	0.767	0.232	0	Macrophage	MAF
MPEG1	0	1.5667899585748	0.635	0.028	0	Macrophage	MPEG1
TFRC	0	1.5652457499542	0.466	0.147	0	Macrophage	TFRC
MFSD1	0	1.56493625601952	0.769	0.12	0	Macrophage	MFSD1
PHACTR11	0	1.55339791395756	0.613	0.116	0	Macrophage	PHACTR1
CH25H	0	1.54712682377598	0.341	0.026	0	Macrophage	CH25H
C1orf1621	0	1.53270768515891	0.759	0.134	0	Macrophage	C1orf162
NFKBIA1	0	1.52757815111493	0.857	0.668	0	Macrophage	NFKBIA
HMOX11	0	1.52546206778099	0.439	0.034	0	Macrophage	HMOX1
NEAT11	0	1.52103902701866	0.902	0.806	0	Macrophage	NEAT1
KLF4	0	1.51954203729804	0.696	0.172	0	Macrophage	KLF4
ADAP2	0	1.51030990651121	0.665	0.024	0	Macrophage	ADAP2
ICAM11	0	1.4933892555284	0.459	0.102	0	Macrophage	ICAM1
CEBPB1	0	1.48916682461525	0.68	0.435	0	Macrophage	CEBPB
RNASET21	0	1.48705911143516	0.854	0.306	0	Macrophage	RNASET2
CTSH1	0	1.45759639308839	0.747	0.127	0	Macrophage	CTSH
NLRP31	0	1.4362939663727	0.509	0.055	0	Macrophage	NLRP3
RASSF4	0	1.43584852401296	0.686	0.058	0	Macrophage	RASSF4
DSE1	0	1.43357007681289	0.703	0.145	0	Macrophage	DSE
LY961	0	1.43320745940274	0.726	0.132	0	Macrophage	LY96
NFKBIZ1	0	1.4238582677016	0.74	0.377	0	Macrophage	NFKBIZ
TYMP1	0	1.42003167094079	0.644	0.216	0	Macrophage	TYMP
RNF1301	0	1.41170913478968	0.8	0.194	0	Macrophage	RNF130
ITM2B	0	1.39227239868509	0.982	0.879	0	Macrophage	ITM2B
HERPUD1	0	1.38379032131374	0.843	0.54	0	Macrophage	HERPUD1
RGS21	0	1.37195259850829	0.736	0.356	0	Macrophage	RGS2
INSIG11	0	1.37042936655568	0.579	0.258	0	Macrophage	INSIG1
LPAR6	0	1.36679925631465	0.675	0.12	0	Macrophage	LPAR6
BMP2K	0	1.36379592663887	0.667	0.075	0	Macrophage	BMP2K
HSPA1A	0	1.36133695993938	0.858	0.55	0	Macrophage	HSPA1A
CPVL1	0	1.35788489746742	0.469	0.046	0	Macrophage	CPVL
RB1	0	1.35726481673583	0.719	0.133	0	Macrophage	RB1
QKI1	0	1.35531598692959	0.815	0.28	0	Macrophage	QKI
PDK4	0	1.35038303618025	0.381	0.12	0	Macrophage	PDK4
ARHGAP18	0	1.3494206290535	0.756	0.149	0	Macrophage	ARHGAP18
NR4A31	0	1.33863310464669	0.539	0.245	0	Macrophage	NR4A3
CTSD	0	1.33392984319346	0.848	0.508	0	Macrophage	CTSD
SH2B31	0	1.31510134801699	0.694	0.083	0	Macrophage	SH2B3
TNFAIP21	0	1.31376167844474	0.612	0.083	0	Macrophage	TNFAIP2
DUSP11	0	1.30281847189956	0.895	0.714	0	Macrophage	DUSP1
FPR3	0	1.30082272963131	0.53	0.025	0	Macrophage	FPR3
MEF2C	0	1.28123866483413	0.829	0.282	0	Macrophage	MEF2C
RGS10	0	1.28121056533642	0.874	0.352	0	Macrophage	RGS10
PTPRE1	0	1.2779846811418	0.722	0.139	0	Macrophage	PTPRE
TLR21	0	1.27463012810514	0.619	0.039	0	Macrophage	TLR2
B3GNT51	0	1.26643980501313	0.537	0.047	0	Macrophage	B3GNT5
MARCH1	0	1.2642719813146	0.58	0.026	0	Macrophage	MARCH1
RUNX11	0	1.26403049256804	0.585	0.143	0	Macrophage	RUNX1
TUBA1B	0	1.26044588226765	0.919	0.607	0	Macrophage	TUBA1B
VAMP8	0	1.25939885056969	0.872	0.334	0	Macrophage	VAMP8
CD4	0	1.25266709653507	0.711	0.116	0	Macrophage	CD4
CTSC	0	1.24656039436885	0.829	0.336	0	Macrophage	CTSC
GLUL1	0	1.24553804103675	0.833	0.348	0	Macrophage	GLUL
IGSF61	0	1.23162155114678	0.536	0.035	0	Macrophage	IGSF6
CD861	0	1.22684277057487	0.649	0.041	0	Macrophage	CD86
RBM471	0	1.21714095701494	0.612	0.04	0	Macrophage	RBM47
ACSL11	0	1.21047010781274	0.573	0.084	0	Macrophage	ACSL1
ABL21	0	1.20706911119334	0.487	0.1	0	Macrophage	ABL2
IL1RN1	0	1.20676128007873	0.34	0.038	0	Macrophage	IL1RN
IGSF21	0	1.19592988226658	0.564	0.012	0	Macrophage	IGSF21
ASAH11	0	1.19554452104431	0.768	0.31	0	Macrophage	ASAH1
CD302	0	1.19454119782703	0.711	0.181	0	Macrophage	CD302
LAPTM51	0	1.19017461671809	0.943	0.523	0	Macrophage	LAPTM5
LYN1	0	1.18660444432232	0.683	0.081	0	Macrophage	LYN
LAIR11	0	1.18573567576053	0.553	0.055	0	Macrophage	LAIR1
NRP1	0	1.18289188390938	0.598	0.106	0	Macrophage	NRP1
IER51	0	1.17864369063161	0.713	0.391	0	Macrophage	IER5
SLC1A3	0	1.17338454936764	0.422	0.013	0	Macrophage	SLC1A3
ZFP36L11	0	1.16578838308566	0.862	0.574	0	Macrophage	ZFP36L1
BCAT11	0	1.16519561923094	0.576	0.047	0	Macrophage	BCAT1
EPB41L31	0	1.15935593080843	0.608	0.046	0	Macrophage	EPB41L3
CTSL1	0	1.15734397645163	0.643	0.247	0	Macrophage	CTSL
THBD1	0	1.15621708400102	0.391	0.099	0	Macrophage	THBD
ARRB21	0	1.1491739177736	0.8	0.203	0	Macrophage	ARRB2
TPP11	0	1.14412663072141	0.706	0.168	0	Macrophage	TPP1
LIPA	0	1.14286238382797	0.578	0.12	0	Macrophage	LIPA
LY861	0	1.14027881094126	0.6	0.035	0	Macrophage	LY86
DUSP61	0	1.14020588791745	0.49	0.155	0	Macrophage	DUSP6
RBPJ	0	1.1350426865144	0.831	0.415	0	Macrophage	RBPJ
IL18	0	1.13454868192205	0.593	0.048	0	Macrophage	IL18
THEMIS21	0	1.12842100076332	0.626	0.063	0	Macrophage	THEMIS2
MAN1A1	0	1.12696709799048	0.566	0.151	0	Macrophage	MAN1A1
CIITA	0	1.12677803979784	0.575	0.043	0	Macrophage	CIITA
CPM	0	1.12376139521873	0.454	0.032	0	Macrophage	CPM
HCLS11	0	1.12314978796487	0.799	0.252	0	Macrophage	HCLS1
S100A111	0	1.11998859417739	0.941	0.723	0	Macrophage	S100A11
FGL21	0	1.11903062488579	0.745	0.266	0	Macrophage	FGL2
IL13RA1	0	1.11694051663599	0.666	0.141	0	Macrophage	IL13RA1
CHMP1B1	0	1.11647258884175	0.664	0.374	0	Macrophage	CHMP1B
TNFSF13B1	0	1.11287912923223	0.579	0.058	0	Macrophage	TNFSF13B
EMILIN21	0	1.11213434813595	0.601	0.054	0	Macrophage	EMILIN2
ATF3	0	1.11077645073659	0.626	0.289	0	Macrophage	ATF3
CCDC88A	0	1.1064910631807	0.681	0.193	0	Macrophage	CCDC88A
ZEB21	0	1.1042044651987	0.821	0.336	0	Macrophage	ZEB2
TBXAS1	0	1.10278568379042	0.619	0.061	0	Macrophage	TBXAS1
PILRA1	0	1.10077927097006	0.607	0.034	0	Macrophage	PILRA
PPT1	0	1.0967928891416	0.741	0.239	0	Macrophage	PPT1
SPRED1	0	1.0879721093846	0.555	0.087	0	Macrophage	SPRED1
GATM	0	1.08702549947708	0.535	0.036	0	Macrophage	GATM
HLA-DOA	0	1.08524620948257	0.54	0.028	0	Macrophage	HLA-DOA
SERPINA11	0	1.08174059099319	0.543	0.042	0	Macrophage	SERPINA1
TMEM176A	0	1.08165306111932	0.492	0.036	0	Macrophage	TMEM176A
ITPR2	0	1.06653550476357	0.601	0.132	0	Macrophage	ITPR2
SKAP21	0	1.06496758344272	0.67	0.124	0	Macrophage	SKAP2
FTH11	0	1.06363709203517	0.998	0.987	0	Macrophage	FTH1
MTSS1	0	1.06306191903928	0.518	0.051	0	Macrophage	MTSS1
PLIN21	0	1.06226171475833	0.595	0.309	0	Macrophage	PLIN2
IRS21	0	1.06030656355869	0.602	0.198	0	Macrophage	IRS2
PYCARD	0	1.05828956547461	0.721	0.184	0	Macrophage	PYCARD
HNMT	0	1.05411689565472	0.647	0.141	0	Macrophage	HNMT
ADAM28	0	1.05157375496146	0.541	0.044	0	Macrophage	ADAM28
CYBA1	0	1.05069057767217	0.961	0.722	0	Macrophage	CYBA
SAP30	0	1.05060551315346	0.559	0.201	0	Macrophage	SAP30
TTYH3	0	1.0483902122608	0.5	0.038	0	Macrophage	TTYH3
RAB201	0	1.04648601793438	0.536	0.061	0	Macrophage	RAB20
NRP2	0	1.04411135039904	0.527	0.074	0	Macrophage	NRP2
ETS21	0	1.03976834280172	0.561	0.195	0	Macrophage	ETS2
GNA131	0	1.0369408929599	0.675	0.22	0	Macrophage	GNA13
LPCAT2	0	1.0365730328718	0.572	0.069	0	Macrophage	LPCAT2
ZFHX3	0	1.02902521900785	0.702	0.223	0	Macrophage	ZFHX3
VMP11	0	1.02760381192703	0.773	0.442	0	Macrophage	VMP1
USP53	0	1.02293826110351	0.547	0.178	0	Macrophage	USP53
CREG11	0	1.01794125156115	0.682	0.223	0	Macrophage	CREG1
NINJ11	0	1.01191160367301	0.697	0.267	0	Macrophage	NINJ1
RNF144B1	0	1.00383474584489	0.492	0.047	0	Macrophage	RNF144B
GNAI21	0	1.00236253887352	0.89	0.564	0	Macrophage	GNAI2
CD84	0	1.00028870434698	0.615	0.098	0	Macrophage	CD84
NAIP	0	0.997634851670976	0.518	0.053	0	Macrophage	NAIP
ADAM9	0	0.994763929197831	0.619	0.122	0	Macrophage	ADAM9
LTC4S	0	0.994150633229069	0.613	0.123	0	Macrophage	LTC4S
RAC1	0	0.98949220456008	0.92	0.567	0	Macrophage	RAC1
PTGS21	0	0.986370951387049	0.411	0.083	0	Macrophage	PTGS2
BRI31	0	0.984792432785742	0.854	0.425	0	Macrophage	BRI3
COLEC12	0	0.982444445535293	0.454	0.062	0	Macrophage	COLEC12
NCOA41	0	0.979402132431139	0.672	0.197	0	Macrophage	NCOA4
CMTM61	0	0.979363118254458	0.773	0.288	0	Macrophage	CMTM6
CEP170	0	0.978764976561229	0.612	0.126	0	Macrophage	CEP170
FAM49B1	0	0.976418688484795	0.839	0.338	0	Macrophage	FAM49B
DPYSL2	0	0.976344254130503	0.729	0.243	0	Macrophage	DPYSL2
ITGAM1	0	0.974832672816482	0.554	0.044	0	Macrophage	ITGAM
UNC93B1	0	0.973200555425891	0.563	0.079	0	Macrophage	UNC93B1
ATP6V0B1	0	0.97310010827817	0.806	0.384	0	Macrophage	ATP6V0B
CLTC	0	0.971728353781716	0.626	0.22	0	Macrophage	CLTC
KDM6B1	0	0.969200168644884	0.666	0.35	0	Macrophage	KDM6B
FOS	0	0.9621708649063	0.875	0.641	0	Macrophage	FOS
RAB311	0	0.957930070851244	0.637	0.16	0	Macrophage	RAB31
SAMHD1	0	0.953435449425746	0.554	0.163	0	Macrophage	SAMHD1
P2RY13	0	0.953331959654054	0.361	0.01	0	Macrophage	P2RY13
CCL4	0	0.953213462063426	0.828	0.55	0	Macrophage	CCL4
SIRPA1	0	0.95278334020143	0.556	0.052	0	Macrophage	SIRPA
ATP6V1B21	0	0.950785973748631	0.582	0.134	0	Macrophage	ATP6V1B2
ARPC3	0	0.943455753868457	0.952	0.774	0	Macrophage	ARPC3
TXNIP	0	0.943011659081513	0.752	0.537	0	Macrophage	TXNIP
FPR11	0	0.940896295152509	0.459	0.029	0	Macrophage	FPR1
SYK	0	0.939815313571618	0.531	0.037	0	Macrophage	SYK
LGALS9	0	0.936760698753704	0.566	0.069	0	Macrophage	LGALS9
ITGB21	0	0.934670061210966	0.7	0.306	0	Macrophage	ITGB2
SDCBP1	0	0.934461320488047	0.91	0.575	0	Macrophage	SDCBP
CLEC5A1	0	0.932161811769625	0.345	0.024	0	Macrophage	CLEC5A
NCF4	0	0.926859104823368	0.521	0.076	0	Macrophage	NCF4
PLD3	0	0.925499429862032	0.492	0.202	0	Macrophage	PLD3
SRGAP1	0	0.924215845082968	0.454	0.051	0	Macrophage	SRGAP1
ETV5	0	0.922947287402822	0.482	0.041	0	Macrophage	ETV5
CPEB41	0	0.921184783173089	0.604	0.184	0	Macrophage	CPEB4
IL101	0	0.920598764594095	0.259	0.032	0	Macrophage	IL10
MEF2A	0	0.917900169856541	0.722	0.269	0	Macrophage	MEF2A
LCP21	0	0.917340882856113	0.642	0.16	0	Macrophage	LCP2
PLSCR11	0	0.914007598996933	0.652	0.199	0	Macrophage	PLSCR1
FCGR2B1	0	0.912301576990749	0.336	0.045	0	Macrophage	FCGR2B
CSF2RA1	0	0.908701557384268	0.521	0.04	0	Macrophage	CSF2RA
PDGFB	0	0.906300363868058	0.362	0.031	0	Macrophage	PDGFB
TREM2	0	0.905074066240573	0.367	0.01	0	Macrophage	TREM2
BHLHE41	0	0.903014011490027	0.439	0.1	0	Macrophage	BHLHE41
BLVRB1	0	0.901903654810796	0.548	0.241	0	Macrophage	BLVRB
MGAT11	0	0.900880117094309	0.677	0.236	0	Macrophage	MGAT1
KLF10	0	0.899684016000332	0.618	0.218	0	Macrophage	KLF10
LAMP21	0	0.89933762552934	0.689	0.241	0	Macrophage	LAMP2
SLC15A31	0	0.894843127285503	0.504	0.044	0	Macrophage	SLC15A3
CALHM61	0	0.893307747080728	0.474	0.044	0	Macrophage	CALHM6
ATP1B31	0	0.892883011649134	0.75	0.467	0	Macrophage	ATP1B3
IFNGR1	0	0.89169874132653	0.736	0.324	0	Macrophage	IFNGR1
POU2F2	0	0.891671068672849	0.442	0.065	0	Macrophage	POU2F2
SNX6	0	0.886781999100993	0.75	0.348	0	Macrophage	SNX6
MERTK	0	0.886527508327182	0.385	0.029	0	Macrophage	MERTK
YWHAH	0	0.880889655258253	0.595	0.293	0	Macrophage	YWHAH
ITGAX1	0	0.879823205952453	0.45	0.052	0	Macrophage	ITGAX
HCK1	0	0.878313965185013	0.504	0.032	0	Macrophage	HCK
NCKAP1L	0	0.870625615314498	0.615	0.124	0	Macrophage	NCKAP1L
WASHC4	0	0.866322023949795	0.607	0.161	0	Macrophage	WASHC4
AKR1B1	0	0.861930446418477	0.584	0.151	0	Macrophage	AKR1B1
GAA	0	0.858875921846874	0.546	0.09	0	Macrophage	GAA
GNS1	0	0.858204560471331	0.571	0.126	0	Macrophage	GNS
SHTN1	0	0.854492296209371	0.502	0.061	0	Macrophage	SHTN1
IFNGR21	0	0.846439742371049	0.483	0.099	0	Macrophage	IFNGR2
TRIB11	0	0.841773886378028	0.424	0.067	0	Macrophage	TRIB1
GPR155	0	0.840479625572309	0.473	0.094	0	Macrophage	GPR155
ABCA11	0	0.840326342010825	0.388	0.051	0	Macrophage	ABCA1
PLEKHO1	0	0.839157584598138	0.731	0.304	0	Macrophage	PLEKHO1
LRP1	0	0.835175406990296	0.7	0.23	0	Macrophage	LRP1
PIK3AP11	0	0.834979077734725	0.506	0.045	0	Macrophage	PIK3AP1
RHOB	0	0.833460243330241	0.642	0.283	0	Macrophage	RHOB
RNF1491	0	0.832793847087697	0.724	0.276	0	Macrophage	RNF149
FRMD4A	0	0.832215190000785	0.47	0.056	0	Macrophage	FRMD4A
RNF131	0	0.828332309134578	0.683	0.244	0	Macrophage	RNF13
FRMD4B	0	0.827919115701587	0.695	0.221	0	Macrophage	FRMD4B
NCF21	0	0.823062846084797	0.491	0.036	0	Macrophage	NCF2
SNX2	0	0.821233068795175	0.683	0.261	0	Macrophage	SNX2
NAGK	0	0.818386972231125	0.588	0.165	0	Macrophage	NAGK
EIF4E1	0	0.813839094339223	0.501	0.256	0	Macrophage	EIF4E
NFKB11	0	0.812767868508542	0.519	0.281	0	Macrophage	NFKB1
GPR841	0	0.810835748818644	0.373	0.031	0	Macrophage	GPR84
IFI44L	0	0.81062469551423	0.397	0.104	0	Macrophage	IFI44L
SIGLEC1	0	0.810614085459789	0.357	0.011	0	Macrophage	SIGLEC1
EGR1	0	0.809500385150591	0.63	0.284	0	Macrophage	EGR1
ALOX51	0	0.809279183788333	0.466	0.03	0	Macrophage	ALOX5
HEXA	0	0.808116671422444	0.603	0.185	0	Macrophage	HEXA
CNPY3	0	0.80596905351441	0.65	0.195	0	Macrophage	CNPY3
CREBL2	0	0.803952892809747	0.568	0.127	0	Macrophage	CREBL2
ATP13A31	0	0.803600948000685	0.531	0.176	0	Macrophage	ATP13A3
HAVCR2	0	0.802100990861334	0.546	0.075	0	Macrophage	HAVCR2
C15orf481	0	0.80200326665341	0.278	0.067	0	Macrophage	C15orf48
DBI	0	0.801616586362522	0.804	0.55	0	Macrophage	DBI
ANXA51	0	0.798823145215886	0.888	0.517	0	Macrophage	ANXA5
FCHO2	0	0.797958699499934	0.493	0.102	0	Macrophage	FCHO2
GK1	0	0.797111394427467	0.427	0.071	0	Macrophage	GK
FOSB	0	0.795323365138339	0.647	0.422	0	Macrophage	FOSB
FCGR1B	0	0.794997754689533	0.395	0.012	0	Macrophage	FCGR1B
LAP3	0	0.793124224963103	0.576	0.196	0	Macrophage	LAP3
CYFIP1	0	0.792063459513644	0.522	0.124	0	Macrophage	CYFIP1
ELL21	0	0.791862687145143	0.492	0.233	0	Macrophage	ELL2
IGF1	0	0.790104922698397	0.343	0.039	0	Macrophage	IGF1
PLXND1	0	0.786937700962158	0.48	0.085	0	Macrophage	PLXND1
GRINA1	0	0.785969946088203	0.552	0.131	0	Macrophage	GRINA
GNAQ1	0	0.785135128978745	0.644	0.214	0	Macrophage	GNAQ
SLC8A11	0	0.784676658234102	0.464	0.054	0	Macrophage	SLC8A1
CX3CR1	0	0.784267536363588	0.343	0.012	0	Macrophage	CX3CR1
ATP8B4	0	0.78306838671885	0.465	0.037	0	Macrophage	ATP8B4
SLC4A7	0	0.782875560202145	0.614	0.216	0	Macrophage	SLC4A7
PARP14	0	0.782489561519007	0.596	0.212	0	Macrophage	PARP14
GADD45B	0	0.782175593288373	0.644	0.488	0	Macrophage	GADD45B
CFLAR1	0	0.780934550426064	0.73	0.439	0	Macrophage	CFLAR
AC007952.41	0	0.779674152688607	0.372	0.078	0	Macrophage	AC007952.4
C2	0	0.777958153687349	0.324	0.019	0	Macrophage	C2
LILRB4	0	0.773969352084301	0.37	0.019	0	Macrophage	LILRB4
TLR41	0	0.772284902582424	0.44	0.061	0	Macrophage	TLR4
TM6SF1	0	0.771752888215541	0.464	0.031	0	Macrophage	TM6SF1
ARPC51	0	0.771596153478779	0.87	0.545	0	Macrophage	ARPC5
ACTR21	0	0.771423130185368	0.838	0.498	0	Macrophage	ACTR2
AP1B1	0	0.77059499141558	0.441	0.068	0	Macrophage	AP1B1
CCR1	0	0.769016877120565	0.39	0.022	0	Macrophage	CCR1
FGD41	0	0.768588103250827	0.47	0.095	0	Macrophage	FGD4
CREB51	0	0.768246788196272	0.412	0.057	0	Macrophage	CREB5
HPGDS	0	0.764989622799038	0.417	0.02	0	Macrophage	HPGDS
TFEC1	0	0.764563844127376	0.424	0.025	0	Macrophage	TFEC
ARRDC3	0	0.762260916666149	0.48	0.194	0	Macrophage	ARRDC3
SERPINB91	0	0.760528404418802	0.566	0.222	0	Macrophage	SERPINB9
PLXDC21	0	0.760068250854057	0.65	0.217	0	Macrophage	PLXDC2
JDP2	0	0.759416757916485	0.474	0.11	0	Macrophage	JDP2
ATP6AP1	0	0.759110386954829	0.636	0.214	0	Macrophage	ATP6AP1
MYO5A	0	0.758081407916778	0.469	0.074	0	Macrophage	MYO5A
IRAK31	0	0.756508746470189	0.468	0.077	0	Macrophage	IRAK3
SCAMP2	0	0.753976241866033	0.608	0.177	0	Macrophage	SCAMP2
AP2A2	0	0.75211531743046	0.473	0.105	0	Macrophage	AP2A2
RGS11	0	0.747142246614954	0.821	0.559	0	Macrophage	RGS1
FEZ2	0	0.747048735605429	0.587	0.162	0	Macrophage	FEZ2
AP1S21	0	0.745728398580127	0.625	0.236	0	Macrophage	AP1S2
WSB1	0	0.744702355196008	0.829	0.527	0	Macrophage	WSB1
PELI11	0	0.744034099780136	0.492	0.123	0	Macrophage	PELI1
SRGN1	0	0.743884730127427	0.953	0.778	0	Macrophage	SRGN
GRB21	0	0.743500317951109	0.704	0.288	0	Macrophage	GRB2
SLC43A21	0	0.738001926590819	0.457	0.047	0	Macrophage	SLC43A2
BST2	0	0.737317268984043	0.653	0.324	0	Macrophage	BST2
LMO2	0	0.736670432649823	0.485	0.059	0	Macrophage	LMO2
PPP1R15B1	0	0.736382664378704	0.591	0.234	0	Macrophage	PPP1R15B
CYTH4	0	0.735989258708752	0.455	0.075	0	Macrophage	CYTH4
SYNGR2	0	0.73254677557587	0.588	0.17	0	Macrophage	SYNGR2
DRAM2	0	0.732067718365832	0.575	0.169	0	Macrophage	DRAM2
H2AFY1	0	0.731346738179863	0.715	0.316	0	Macrophage	H2AFY
TSPAN33	0	0.7309027963327	0.438	0.029	0	Macrophage	TSPAN33
OSM1	0	0.729658125121716	0.288	0.067	0	Macrophage	OSM
FAM49A1	0	0.728644153188089	0.477	0.083	0	Macrophage	FAM49A
SERPINB6	0	0.726315946791157	0.663	0.263	0	Macrophage	SERPINB6
APLP21	0	0.725317748187146	0.806	0.378	0	Macrophage	APLP2
KIF1B1	0	0.71945653161994	0.453	0.135	0	Macrophage	KIF1B
DSC2	0	0.719131794106752	0.405	0.019	0	Macrophage	DSC2
ZNF117	0	0.717279532373536	0.344	0.046	0	Macrophage	ZNF117
RHBDF2	0	0.716226993911542	0.458	0.072	0	Macrophage	RHBDF2
NUP2141	0	0.715261352351275	0.477	0.09	0	Macrophage	NUP214
ZFAND51	0	0.713945268196269	0.696	0.428	0	Macrophage	ZFAND5
SH3TC1	0	0.712768142418229	0.418	0.036	0	Macrophage	SH3TC1
OLFML2B	0	0.711431778377003	0.442	0.063	0	Macrophage	OLFML2B
CLEC4E1	0	0.709675543268451	0.327	0.02	0	Macrophage	CLEC4E
TMEM70	0	0.708036889822298	0.492	0.168	0	Macrophage	TMEM70
FKBP5	0	0.705853776987711	0.504	0.235	0	Macrophage	FKBP5
GCA1	0	0.70535663639098	0.517	0.11	0	Macrophage	GCA
PURB1	0	0.704849787985308	0.505	0.176	0	Macrophage	PURB
ZFYVE161	0	0.704070446529129	0.534	0.159	0	Macrophage	ZFYVE16
SRGAP2	0	0.699232948207301	0.441	0.078	0	Macrophage	SRGAP2
STX41	0	0.698794187740936	0.547	0.212	0	Macrophage	STX4
NPL	0	0.698341660247321	0.376	0.021	0	Macrophage	NPL
CTNND1	0	0.698049075791647	0.502	0.116	0	Macrophage	CTNND1
C3	0	0.695732290513773	0.287	0.044	0	Macrophage	C3
DRAM11	0	0.691552617678464	0.421	0.077	0	Macrophage	DRAM1
HEXB	0	0.690227592538614	0.62	0.224	0	Macrophage	HEXB
IQGAP2	0	0.687124626406972	0.568	0.201	0	Macrophage	IQGAP2
PICALM1	0	0.686417049423412	0.647	0.243	0	Macrophage	PICALM
MAMDC2	0	0.682425420280269	0.273	0.046	0	Macrophage	MAMDC2
FUCA1	0	0.681381277853911	0.411	0.101	0	Macrophage	FUCA1
NABP11	0	0.680216168211648	0.658	0.251	0	Macrophage	NABP1
HSPH1	0	0.678225021820794	0.596	0.31	0	Macrophage	HSPH1
EGR2	0	0.677978262482529	0.283	0.093	0	Macrophage	EGR2
SDC3	0	0.671916124831496	0.305	0.032	0	Macrophage	SDC3
HNRNPU	0	0.67110493287606	0.828	0.623	0	Macrophage	HNRNPU
CAPG	0	0.670666008979924	0.589	0.24	0	Macrophage	CAPG
GPRIN3	0	0.670214377033771	0.596	0.167	0	Macrophage	GPRIN3
SESN1	0	0.6620893691628	0.412	0.112	0	Macrophage	SESN1
SLC7A71	0	0.661555169031249	0.419	0.04	0	Macrophage	SLC7A7
STX7	0	0.661300794346019	0.536	0.169	0	Macrophage	STX7
ALOX5AP2	0	0.65946196792054	0.787	0.384	0	Macrophage	ALOX5AP
FABP51	0	0.658964587167761	0.374	0.158	0	Macrophage	FABP5
MAT2A1	0	0.658285682836671	0.586	0.279	0	Macrophage	MAT2A
ATP6V0A1	0	0.65827234411055	0.417	0.08	0	Macrophage	ATP6V0A1
SEC14L11	0	0.658246166822471	0.546	0.176	0	Macrophage	SEC14L1
LILRB21	0	0.657014036759733	0.337	0.021	0	Macrophage	LILRB2
RGL1	0	0.656155636077918	0.312	0.046	0	Macrophage	RGL1
C1orf54	0	0.655685509257944	0.483	0.148	0	Macrophage	C1orf54
TLR1	0	0.65451906670546	0.378	0.023	0	Macrophage	TLR1
TREM11	0	0.654178434229688	0.326	0.026	0	Macrophage	TREM1
ATF61	0	0.654075297579042	0.488	0.13	0	Macrophage	ATF6
MKNK1	0	0.653531087505012	0.461	0.109	0	Macrophage	MKNK1
AKAP13	0	0.652504816821148	0.798	0.531	0	Macrophage	AKAP13
PLD4	0	0.651684733175566	0.337	0.019	0	Macrophage	PLD4
DOCK4	0	0.651288353369277	0.393	0.04	0	Macrophage	DOCK4
SLC31A2	0	0.651170234272376	0.402	0.045	0	Macrophage	SLC31A2
PEA151	0	0.649438525474492	0.552	0.205	0	Macrophage	PEA15
FGD2	0	0.648744985900551	0.347	0.019	0	Macrophage	FGD2
TGOLN2	0	0.644843610365953	0.709	0.353	0	Macrophage	TGOLN2
RAB5C	0	0.644525242463307	0.732	0.359	0	Macrophage	RAB5C
TET21	0	0.644460255863146	0.494	0.128	0	Macrophage	TET2
PTPN6	0	0.643747284940457	0.545	0.119	0	Macrophage	PTPN6
CAPZA2	0	0.642797664177678	0.766	0.399	0	Macrophage	CAPZA2
CLEC10A1	0	0.642727555945297	0.286	0.03	0	Macrophage	CLEC10A
TMBIM61	0	0.642647796907992	0.898	0.684	0	Macrophage	TMBIM6
AC103591.3	0	0.642530253530891	0.385	0.107	0	Macrophage	AC103591.3
FMNL2	0	0.641237146200389	0.427	0.081	0	Macrophage	FMNL2
BAZ2B	0	0.639629972775678	0.531	0.178	0	Macrophage	BAZ2B
TBC1D9	0	0.638235081991416	0.383	0.052	0	Macrophage	TBC1D9
FMN1	0	0.636869981046141	0.314	0.017	0	Macrophage	FMN1
SDCCAG8	0	0.636399022360889	0.502	0.135	0	Macrophage	SDCCAG8
FNIP21	0	0.634413820717448	0.411	0.125	0	Macrophage	FNIP2
ARHGAP24	0	0.631442569514271	0.389	0.059	0	Macrophage	ARHGAP24
CANX	0	0.628954626640451	0.767	0.415	0	Macrophage	CANX
MXD11	0	0.628020275427559	0.405	0.15	0	Macrophage	MXD1
LRRC25	0	0.627764201022426	0.324	0.011	0	Macrophage	LRRC25
MOB1B	0	0.626697460782832	0.428	0.064	0	Macrophage	MOB1B
RAPH1	0	0.624908308292276	0.416	0.083	0	Macrophage	RAPH1
GAS71	0	0.623726794182478	0.415	0.058	0	Macrophage	GAS7
KLF71	0	0.622748580893477	0.4	0.091	0	Macrophage	KLF7
MIS18BP1	0	0.620957585306818	0.463	0.161	0	Macrophage	MIS18BP1
ARPC1B	0	0.619744768376656	0.846	0.538	0	Macrophage	ARPC1B
BNIP3L1	0	0.618859684360935	0.695	0.333	0	Macrophage	BNIP3L
PABPC41	0	0.618086282995376	0.618	0.257	0	Macrophage	PABPC4
IFI44	0	0.612867911197264	0.44	0.093	0	Macrophage	IFI44
ST6GAL1	0	0.612320975272834	0.444	0.092	0	Macrophage	ST6GAL1
CAP1	0	0.611053740818007	0.819	0.519	0	Macrophage	CAP1
KYNU1	0	0.610628197178863	0.389	0.039	0	Macrophage	KYNU
ADA21	0	0.609248327205709	0.404	0.086	0	Macrophage	ADA2
LAT21	0	0.608792167856131	0.497	0.082	0	Macrophage	LAT2
CAT	0	0.608762962719752	0.526	0.173	0	Macrophage	CAT
FOXO31	0	0.608728575487893	0.541	0.215	0	Macrophage	FOXO3
SLC11A21	0	0.608193872171252	0.399	0.077	0	Macrophage	SLC11A2
PYGL1	0	0.607738128481692	0.382	0.056	0	Macrophage	PYGL
RAP2B	0	0.607559153372513	0.534	0.18	0	Macrophage	RAP2B
SLC9A9	0	0.606517531977168	0.374	0.063	0	Macrophage	SLC9A9
RTN41	0	0.60435412676469	0.834	0.493	0	Macrophage	RTN4
NFKBIE1	0	0.603841918893038	0.373	0.068	0	Macrophage	NFKBIE
AKR1A1	0	0.602120583851054	0.572	0.238	0	Macrophage	AKR1A1
SH3BP21	0	0.599825114397069	0.436	0.072	0	Macrophage	SH3BP2
NRIP11	0	0.59719150078841	0.392	0.095	0	Macrophage	NRIP1
CCDC170	0	0.596864764125841	0.293	0.012	0	Macrophage	CCDC170
CAB39	0	0.596225046108224	0.607	0.222	0	Macrophage	CAB39
SH3BGRL	0	0.595753454506263	0.86	0.565	0	Macrophage	SH3BGRL
UCP2	0	0.595243193755833	0.612	0.217	0	Macrophage	UCP2
HSPA1B	0	0.595179934445352	0.692	0.459	0	Macrophage	HSPA1B
ARL8B1	0	0.593790864022458	0.519	0.19	0	Macrophage	ARL8B
ZSWIM61	0	0.593598701200752	0.453	0.098	0	Macrophage	ZSWIM6
PLEKHO21	0	0.590654681037342	0.388	0.057	0	Macrophage	PLEKHO2
RASGRP31	0	0.589923736451524	0.278	0.05	0	Macrophage	RASGRP3
PTPN18	0	0.588768083731728	0.519	0.157	0	Macrophage	PTPN18
DAPK11	0	0.587497676807358	0.356	0.029	0	Macrophage	DAPK1
GAS2L3	0	0.58742181153197	0.278	0.011	0	Macrophage	GAS2L3
THAP21	0	0.587005493877232	0.259	0.099	0	Macrophage	THAP2
TGFBR1	0	0.586747217714736	0.454	0.134	0	Macrophage	TGFBR1
IRF81	0	0.585352638792862	0.47	0.08	0	Macrophage	IRF8
WLS	0	0.583860812336759	0.358	0.09	0	Macrophage	WLS
A2M	0	0.583563542591766	0.713	0.271	0	Macrophage	A2M
P2RX7	0	0.580311521372078	0.361	0.031	0	Macrophage	P2RX7
PFKFB31	0	0.579987243890118	0.598	0.321	0	Macrophage	PFKFB3
PLBD11	0	0.57974901539445	0.403	0.06	0	Macrophage	PLBD1
UGCG	0	0.579422329378167	0.473	0.156	0	Macrophage	UGCG
CD63	0	0.579052919778351	0.955	0.659	0	Macrophage	CD63
ARHGAP4	0	0.577718807209126	0.556	0.147	0	Macrophage	ARHGAP4
AP2S1	0	0.577336179362109	0.547	0.291	0	Macrophage	AP2S1
LAMP1	0	0.575855402082662	0.756	0.419	0	Macrophage	LAMP1
SLAMF8	0	0.574405385056675	0.323	0.017	0	Macrophage	SLAMF8
FERMT31	0	0.572148938108724	0.602	0.184	0	Macrophage	FERMT3
CACUL1	0	0.570585842321568	0.487	0.127	0	Macrophage	CACUL1
MPP11	0	0.568573287033614	0.406	0.072	0	Macrophage	MPP1
RHOQ	0	0.567934587170942	0.544	0.222	0	Macrophage	RHOQ
FAM91A1	0	0.565091274402397	0.422	0.098	0	Macrophage	FAM91A1
GNB4	0	0.564904768041974	0.458	0.135	0	Macrophage	GNB4
STX12	0	0.563954274742126	0.547	0.194	0	Macrophage	STX12
SUSD61	0	0.563782341523405	0.498	0.142	0	Macrophage	SUSD6
PTAFR	0	0.562958961241614	0.317	0.014	0	Macrophage	PTAFR
PTBP31	0	0.561762207040216	0.58	0.215	0	Macrophage	PTBP3
B4GALT11	0	0.560869645932997	0.652	0.307	0	Macrophage	B4GALT1
TPM31	0	0.560226277973401	0.85	0.531	0	Macrophage	TPM3
COLGALT1	0	0.558811425475153	0.359	0.064	0	Macrophage	COLGALT1
MANBA1	0	0.558152406514111	0.401	0.082	0	Macrophage	MANBA
CLN81	0	0.55764518385516	0.422	0.093	0	Macrophage	CLN8
ATP6AP2	0	0.555466425563093	0.751	0.451	0	Macrophage	ATP6AP2
AGFG11	0	0.555399430830591	0.469	0.139	0	Macrophage	AGFG1
ATP6V1F1	0	0.552772357182743	0.712	0.427	0	Macrophage	ATP6V1F
VSIR1	0	0.551906656168705	0.579	0.24	0	Macrophage	VSIR
RASGEF1B1	0	0.549521719546936	0.592	0.242	0	Macrophage	RASGEF1B
ITSN1	0	0.54880500124127	0.294	0.068	0	Macrophage	ITSN1
BTK	0	0.54716747734002	0.357	0.029	0	Macrophage	BTK
DMXL21	0	0.542702721876154	0.327	0.042	0	Macrophage	DMXL2
TLR7	0	0.539860680564243	0.303	0.008	0	Macrophage	TLR7
VOPP1	0	0.538301098823763	0.552	0.203	0	Macrophage	VOPP1
DOCK21	0	0.538147604894796	0.5	0.124	0	Macrophage	DOCK2
RAB32	0	0.537862210654335	0.438	0.138	0	Macrophage	RAB32
ETV61	0	0.536976802359671	0.509	0.152	0	Macrophage	ETV6
SNX91	0	0.536515440008635	0.545	0.252	0	Macrophage	SNX9
GRASP1	0	0.530632750002076	0.387	0.133	0	Macrophage	GRASP
DYNC1H1	0	0.530515342643552	0.627	0.35	0	Macrophage	DYNC1H1
CFD	0	0.5298664265309	0.551	0.061	0	Macrophage	CFD
CD33	0	0.529110423739126	0.303	0.017	0	Macrophage	CD33
CDK6	0	0.528831126296765	0.434	0.143	0	Macrophage	CDK6
FCHSD2	0	0.528538146056414	0.436	0.122	0	Macrophage	FCHSD2
SRGAP2C	0	0.527063394906373	0.445	0.138	0	Macrophage	SRGAP2C
SLC43A31	0	0.526821581839347	0.37	0.085	0	Macrophage	SLC43A3
C6orf621	0	0.526550101315702	0.653	0.308	0	Macrophage	C6orf62
CXorf21	0	0.526208379479333	0.251	0.016	0	Macrophage	CXorf21
LAMTOR2	0	0.526198940402272	0.582	0.253	0	Macrophage	LAMTOR2
LYPLA1	0	0.525840189485011	0.539	0.182	0	Macrophage	LYPLA1
KIAA0930	0	0.525824922280249	0.356	0.08	0	Macrophage	KIAA0930
MGST2	0	0.525798256847058	0.472	0.152	0	Macrophage	MGST2
EFHD21	0	0.525137648633244	0.625	0.231	0	Macrophage	EFHD2
LHFPL2	0	0.524819819899392	0.304	0.036	0	Macrophage	LHFPL2
MIDN1	0	0.521715926470822	0.511	0.306	0	Macrophage	MIDN
SMAP22	0	0.521709469178052	0.703	0.324	0	Macrophage	SMAP2
TNFRSF1A1	0	0.521576221360695	0.528	0.199	0	Macrophage	TNFRSF1A
MAP3K81	0	0.520895981808176	0.601	0.298	0	Macrophage	MAP3K8
TPT1	0	0.520807004504817	0.997	0.991	0	Macrophage	TPT1
JMJD1C1	0	0.51908612515608	0.716	0.431	0	Macrophage	JMJD1C
VPS13C	0	0.518937211773724	0.638	0.312	0	Macrophage	VPS13C
SSR1	0	0.518617121392927	0.627	0.287	0	Macrophage	SSR1
FLOT11	0	0.518581542691387	0.59	0.245	0	Macrophage	FLOT1
EBI3	0	0.518172201899198	0.256	0.007	0	Macrophage	EBI3
KCNQ1	0	0.517624726531841	0.324	0.025	0	Macrophage	KCNQ1
IFI16	0	0.517064101754652	0.759	0.458	0	Macrophage	IFI16
RAPGEF11	0	0.516951400364484	0.47	0.145	0	Macrophage	RAPGEF1
GM2A	0	0.513694573512211	0.324	0.055	0	Macrophage	GM2A
FYB12	0	0.513673318324685	0.758	0.359	0	Macrophage	FYB1
PAPSS21	0	0.513263048693808	0.252	0.034	0	Macrophage	PAPSS2
TSPAN4	0	0.513246373635311	0.396	0.137	0	Macrophage	TSPAN4
CELF2	0	0.512872524051166	0.72	0.387	0	Macrophage	CELF2
ARAP11	0	0.512441700987724	0.374	0.069	0	Macrophage	ARAP1
NAGA	0	0.512323887347509	0.325	0.048	0	Macrophage	NAGA
ARHGAP6	0	0.511558496716444	0.34	0.061	0	Macrophage	ARHGAP6
PTPRJ	0	0.510161327989572	0.374	0.062	0	Macrophage	PTPRJ
NUDT3	0	0.509587554913187	0.449	0.135	0	Macrophage	NUDT3
GNB11	0	0.508380266433993	0.714	0.386	0	Macrophage	GNB1
CCRL21	0	0.507439273330255	0.294	0.053	0	Macrophage	CCRL2
GRK2	0	0.50732204783154	0.561	0.188	0	Macrophage	GRK2
SGPP1	0	0.507236032134129	0.358	0.052	0	Macrophage	SGPP1
JAML1	0	0.507042300848679	0.464	0.123	0	Macrophage	JAML
C20orf194	0	0.506737583449857	0.328	0.054	0	Macrophage	C20orf194
TENT2	0	0.505311967558155	0.449	0.135	0	Macrophage	TENT2
PTGS1	0	0.504194019756735	0.317	0.023	0	Macrophage	PTGS1
WWP1	0	0.504034510037576	0.325	0.119	0	Macrophage	WWP1
CTNNB11	0	0.501570441269203	0.688	0.392	0	Macrophage	CTNNB1
METRNL1	0	0.500826205166017	0.744	0.374	0	Macrophage	METRNL
RAP2A	0	0.500136407752913	0.42	0.111	0	Macrophage	RAP2A
COMT	0	0.498446053315936	0.543	0.269	0	Macrophage	COMT
CXCL12	0	0.498094827634379	0.352	0.105	0	Macrophage	CXCL12
ARHGAP5	0	0.497735905067397	0.463	0.201	0	Macrophage	ARHGAP5
LINC01094	0	0.49731151720369	0.271	0.008	0	Macrophage	LINC01094
C4orf48	0	0.496555096973859	0.539	0.181	0	Macrophage	C4orf48
RASSF21	0	0.495937292539009	0.399	0.081	0	Macrophage	RASSF2
TANC2	0	0.495172455534862	0.321	0.045	0	Macrophage	TANC2
MOB1A1	0	0.493487814733282	0.73	0.386	0	Macrophage	MOB1A
ZNF2671	0	0.492762730000194	0.472	0.159	0	Macrophage	ZNF267
CASP11	0	0.492756388692342	0.505	0.14	0	Macrophage	CASP1
MCOLN1	0	0.492018724759417	0.319	0.065	0	Macrophage	MCOLN1
IQGAP11	0	0.491962187389213	0.766	0.481	0	Macrophage	IQGAP1
SH3BP51	0	0.489798121284574	0.503	0.232	0	Macrophage	SH3BP5
LGALS3BP	0	0.48960368924981	0.446	0.184	0	Macrophage	LGALS3BP
AFF4	0	0.489468023242642	0.554	0.247	0	Macrophage	AFF4
EPS15	0	0.489416854865904	0.602	0.287	0	Macrophage	EPS15
OTULINL	0	0.487216592824928	0.475	0.123	0	Macrophage	OTULINL
TWF2	0	0.487000054521238	0.518	0.185	0	Macrophage	TWF2
RNF135	0	0.486647537611429	0.338	0.055	0	Macrophage	RNF135
FSCN1	0	0.486157202246123	0.271	0.046	0	Macrophage	FSCN1
MFSD12	0	0.485784825582037	0.349	0.067	0	Macrophage	MFSD12
ADIPOR11	0	0.485166348324773	0.519	0.183	0	Macrophage	ADIPOR1
VENTX	0	0.485128118955263	0.281	0.01	0	Macrophage	VENTX
PRDX3	0	0.483232774058425	0.56	0.255	0	Macrophage	PRDX3
ATP6V0D11	0	0.482190152030162	0.533	0.193	0	Macrophage	ATP6V0D1
WDFY3	0	0.481534121023973	0.355	0.083	0	Macrophage	WDFY3
YBX1	0	0.478872861984207	0.939	0.793	0	Macrophage	YBX1
MT-CO3	0	0.478726570406072	0.792	0.86	0	Macrophage	MT-CO3
SRGAP2B	0	0.478509228078001	0.363	0.09	0	Macrophage	SRGAP2B
PALD1	0	0.478391852215877	0.289	0.018	0	Macrophage	PALD1
PID1	0	0.477997924799177	0.419	0.17	0	Macrophage	PID1
IL10RA1	0	0.477339749463666	0.655	0.251	0	Macrophage	IL10RA
SNX29	0	0.477285321255186	0.354	0.084	0	Macrophage	SNX29
ADCY7	0	0.476953954941378	0.39	0.075	0	Macrophage	ADCY7
LILRB31	0	0.475167885882992	0.272	0.02	0	Macrophage	LILRB3
SESN3	0	0.474612214185553	0.394	0.126	0	Macrophage	SESN3
TACC1	0	0.4733109493934	0.695	0.358	0	Macrophage	TACC1
ZNF618	0	0.473234828265335	0.31	0.048	0	Macrophage	ZNF618
ETV31	0	0.472862157994749	0.411	0.176	0	Macrophage	ETV3
CMTM3	0	0.472755074763015	0.485	0.158	0	Macrophage	CMTM3
HACD4	0	0.472619593357145	0.419	0.111	0	Macrophage	HACD4
GOLIM4	0	0.472353124145324	0.508	0.226	0	Macrophage	GOLIM4
MCTP11	0	0.472114533948682	0.329	0.04	0	Macrophage	MCTP1
PRNP1	0	0.47207935701063	0.698	0.423	0	Macrophage	PRNP
CLEC4A1	0	0.471903246913202	0.304	0.024	0	Macrophage	CLEC4A
ELMO1	0	0.471288562115396	0.426	0.103	0	Macrophage	ELMO1
FARP1	0	0.471046060371787	0.311	0.064	0	Macrophage	FARP1
CLTA	0	0.470896302586616	0.738	0.436	0	Macrophage	CLTA
TBC1D14	0	0.469898273392412	0.304	0.058	0	Macrophage	TBC1D14
USF2	0	0.469112871736771	0.525	0.251	0	Macrophage	USF2
MILR1	0	0.46846544044422	0.272	0.017	0	Macrophage	MILR1
TUBA1C	0	0.467925427144557	0.449	0.217	0	Macrophage	TUBA1C
ADPGK	0	0.467705369524121	0.448	0.119	0	Macrophage	ADPGK
SCARB2	0	0.465906002035312	0.499	0.212	0	Macrophage	SCARB2
ACER3	0	0.465655220509958	0.34	0.062	0	Macrophage	ACER3
TMEM14C	0	0.465564563624232	0.705	0.38	0	Macrophage	TMEM14C
INPP5D	0	0.465307956921114	0.517	0.143	0	Macrophage	INPP5D
BLOC1S1	0	0.46412838681904	0.709	0.405	0	Macrophage	BLOC1S1
OAS1	0	0.46406314171823	0.32	0.052	0	Macrophage	OAS1
SETX	0	0.462914707681647	0.484	0.2	0	Macrophage	SETX
DUSP3	0	0.462301087355284	0.361	0.099	0	Macrophage	DUSP3
CTSA	0	0.46172634365534	0.463	0.197	0	Macrophage	CTSA
GLRX1	0	0.461407528716626	0.547	0.237	0	Macrophage	GLRX
RENBP	0	0.460918364753151	0.287	0.02	0	Macrophage	RENBP
P2RX4	0	0.459908898626974	0.36	0.076	0	Macrophage	P2RX4
ADAM171	0	0.459573398147481	0.451	0.145	0	Macrophage	ADAM17
TCF12	0	0.459562774931522	0.407	0.119	0	Macrophage	TCF12
GLIPR1	0	0.459019572966382	0.754	0.439	0	Macrophage	GLIPR1
HSBP1	0	0.458609646920906	0.606	0.297	0	Macrophage	HSBP1
TMEM106A	0	0.457639937366869	0.3	0.035	0	Macrophage	TMEM106A
M6PR	0	0.456263876654567	0.582	0.255	0	Macrophage	M6PR
NFKBID1	0	0.455780549759473	0.469	0.178	0	Macrophage	NFKBID
SNCA	0	0.455579909928209	0.314	0.044	0	Macrophage	SNCA
BLNK	0	0.45522296490025	0.267	0.019	0	Macrophage	BLNK
RCC2	0	0.455134011280034	0.372	0.083	0	Macrophage	RCC2
AC016831.11	0	0.454044941753682	0.361	0.137	0	Macrophage	AC016831.1
TKT1	0	0.453356202486053	0.643	0.347	0	Macrophage	TKT
PAK11	0	0.453225133996132	0.389	0.081	0	Macrophage	PAK1
METTL7A	0	0.45294108017608	0.427	0.17	0	Macrophage	METTL7A
RNPEP	0	0.452499866131334	0.386	0.095	0	Macrophage	RNPEP
IDH1	0	0.452389603386468	0.298	0.07	0	Macrophage	IDH1
CCDC50	0	0.452223837035457	0.507	0.206	0	Macrophage	CCDC50
ST3GAL6	0	0.451711280595014	0.294	0.031	0	Macrophage	ST3GAL6
PRDM11	0	0.451487594251355	0.48	0.248	0	Macrophage	PRDM1
HSD17B11	0	0.45124148574445	0.604	0.274	0	Macrophage	HSD17B11
SLC11A11	0	0.451032143510494	0.272	0.033	0	Macrophage	SLC11A1
FAM13A	0	0.450668285606333	0.282	0.084	0	Macrophage	FAM13A
CAPZB	0	0.450581287489183	0.857	0.609	0	Macrophage	CAPZB
LIMS11	0	0.44995574592057	0.625	0.368	0	Macrophage	LIMS1
SWAP70	0	0.449891478263325	0.443	0.137	0	Macrophage	SWAP70
DAZAP21	0	0.449752448648441	0.762	0.462	0	Macrophage	DAZAP2
EPSTI1	0	0.449723360180934	0.376	0.091	0	Macrophage	EPSTI1
CD532	0	0.447383974343755	0.812	0.415	0	Macrophage	CD53
AHR1	0	0.446554913832603	0.362	0.155	0	Macrophage	AHR
MGAT4A	0	0.444845578763623	0.555	0.201	0	Macrophage	MGAT4A
CHML	0	0.444591938239077	0.266	0.079	0	Macrophage	CHML
RILPL21	0	0.444406733127622	0.604	0.349	0	Macrophage	RILPL2
MCL12	0	0.444011514174898	0.867	0.711	0	Macrophage	MCL1
RHOU	0	0.443576413695971	0.28	0.088	0	Macrophage	RHOU
CD300A	0	0.443100213503544	0.39	0.072	0	Macrophage	CD300A
RP21	0	0.44189783477712	0.345	0.066	0	Macrophage	RP2
ARHGAP22	0	0.441439837764073	0.286	0.026	0	Macrophage	ARHGAP22
FES1	0	0.44130615851359	0.301	0.046	0	Macrophage	FES
RIN21	0	0.440754881224659	0.355	0.102	0	Macrophage	RIN2
AMPD31	0	0.439868545790538	0.282	0.03	0	Macrophage	AMPD3
HOMER3	0	0.439502513803317	0.293	0.064	0	Macrophage	HOMER3
ATP2B1-AS11	0	0.439052018612783	0.365	0.112	0	Macrophage	ATP2B1-AS1
PDE4B2	0	0.438129340167843	0.61	0.344	0	Macrophage	PDE4B
GSAP	0	0.437274111042081	0.297	0.042	0	Macrophage	GSAP
RIPK21	0	0.437014991755454	0.347	0.093	0	Macrophage	RIPK2
TRMT1	0	0.436466073212616	0.323	0.073	0	Macrophage	TRMT1
TMSB101	0	0.435990139806783	0.992	0.96	0	Macrophage	TMSB10
TAOK3	0	0.435503399867186	0.598	0.263	0	Macrophage	TAOK3
[truncated: 6,264 more rows]
